# Supplementary material for: Haploinsufficiency in tumor predisposition syndromes: altered genomic transcription in morphologically normal cells heterozygous for VHL or TSC mutation
Source: Oncotarget. 2016 Sep 22;8(11):17628–42. doi: 10.18632/oncotarget.12192 (PMC5392274; doi:10.18632/oncotarget.12192)
Supplement: Supplementary file 3 [file oncotarget-08-17628-s003.xlsx]

## Sheet: Peri et al. Supl.Table 3&4&7 
Supplemental Table 3: List of differentially expressed genes between one-hit VHL and WT renal epithelial cells.
Gene	Probe.Id	Fold.Change	P.value	FDR	B..log.odds.	VHL.W	VHL.W.1	VHL.W.2	VHL.W.3	VHL.W.4	VHL.W.5	WT.W	WT.W.1	WT.W.2	WT.W.3	WT.W.4	WT.W.5
RPS4Y1	201909_at	-3.97657	0.0056951	0.163995	-2.06349	3.7463	3.97324	4.21222	4.09893	11.0164	10.4846	10.0338	10.5269	10.0519	10.5686	9.61316	10.5968
DDX3Y	205000_at	-3.63838	0.00125164	0.153819	-0.754368	2.78594	2.91198	2.67558	2.89916	8.35883	7.02952	7.49757	7.9453	8.63714	8.52756	7.87967	8.00403
USP9Y	228492_at	-3.22373	0.000471719	0.153819	0.0794582	2.55908	2.66228	2.78515	2.19487	7.00316	4.83242	6.16487	6.61135	8.29515	7.15634	6.53008	6.62152
KDM5D	206700_s_at	-3.09449	0.00298012	0.153819	-1.50278	3.94242	3.58301	3.39695	3.5426	8.91171	7.69132	8.4936	8.53233	7.94261	8.23164	7.99143	8.44336
NA	243489_at	-2.98576	0.000482339	0.153819	0.0605606	3.41775	4.54703	4.66521	4.17263	5.77836	4.11443	5.72258	7.60718	9.99837	8.85164	6.17483	6.25537
EIF1AY	204409_s_at	-2.83724	0.00241748	0.153819	-1.32186	3.00256	3.34994	3.02343	2.82634	7.43238	6.39849	5.75866	6.81508	8.23245	7.52715	7.28186	7.44136
NA	231598_x_at	-2.80222	0.00112247	0.153819	-0.660799	3.61558	3.97948	3.91992	3.88647	4.52706	3.17356	4.81833	6.74796	9.37743	8.28583	4.58127	6.10457
NA	227140_at	-2.34245	0.00964167	0.177829	-2.51898	7.63478	6.45734	7.80671	8.09011	3.88924	3.59747	8.62197	8.87735	9.13101	7.80862	7.21088	9.88051
NA	231597_x_at	-2.32734	0.00272155	0.153819	-1.42428	2.71612	3.4345	3.86686	3.63454	4.42079	3.4227	4.29732	5.02367	8.53433	7.61017	4.78632	5.20774
UNC5A	236448_at	-2.28345	0.00495831	0.162334	-1.94351	5.68693	6.68094	6.65163	7.3687	3.66161	4.45904	9.12579	8.44248	8.54511	7.67767	8.87721	5.54128
NCRNA00185	207063_at	-1.95431	0.0094304	0.177829	-2.49984	3.00759	2.81564	2.66624	3.06946	7.07019	4.17775	5.56561	5.7855	6.59582	6.56909	4.66887	5.34783
ARHGEF12	233621_s_at	-1.93418	0.0013908	0.153819	-0.845039	7.70273	7.91259	6.03567	6.66091	8.47722	7.25054	9.97633	7.80186	9.59948	8.5596	10.6769	9.03056
COL5A1	212489_at	-1.90978	0.00843066	0.174984	-2.40297	8.02765	5.78101	7.59895	4.87152	5.66995	4.88546	7.85423	7.50828	7.26576	8.55071	7.03207	10.0821
COL22A1	228873_at	-1.89377	0.0073796	0.167269	-2.28779	6.40734	6.73222	5.79146	7.11571	3.71424	4.10269	8.70818	8.4885	6.95655	7.48043	6.13775	7.45486
COL5A1	203325_s_at	-1.85857	0.00627699	0.165959	-2.14772	6.04796	4.53205	5.4495	3.26021	3.69581	3.88952	6.54858	5.69931	4.86204	6.94305	5.63782	8.33567
CAMK2N2	230706_s_at	-1.80473	0.00667641	0.166044	-2.20112	5.79523	5.76017	7.82308	7.42139	6.12367	6.03272	9.47311	8.25961	6.88185	6.53379	8.99943	9.63685
MIR155HG	229437_at	-1.74639	0.00402774	0.157755	-1.76351	2.7226	4.17144	3.21716	3.43859	2.54198	2.84665	3.44837	4.66312	6.83667	3.66592	5.85533	4.94736
ZNF83	221645_s_at	-1.71581	0.00333214	0.153819	-1.59939	6.1764	7.79166	4.82238	5.61766	7.61082	5.49893	7.33688	8.55523	8.71366	8.13078	7.17672	7.89942
NA	229622_at	-1.71286	0.0130311	0.189748	-2.77891	7.27994	8.67818	8.67166	10.4811	6.21605	7.2206	10.5589	10.3755	10.0766	8.3845	9.41349	10.0156
DDX60L	228152_s_at	-1.67178	0.00546652	0.162448	-2.02801	3.86085	6.75961	3.69985	5.61453	5.48898	4.65832	6.17387	7.02823	7.80876	7.12615	5.46474	6.51109
NA	240174_at	-1.6608	0.00428495	0.159145	-1.81712	4.38332	6.54236	3.99993	3.92938	6.51839	5.22153	6.04373	7.6113	7.14013	6.42681	6.13994	7.19778
PYROXD1	213878_at	-1.62955	0.000983148	0.153819	-0.547093	5.15224	7.10367	5.3302	5.21261	5.61453	3.98007	6.61722	7.48688	7.44676	7.06732	6.74292	6.80951
THBS1	235086_at	-1.62822	0.00449305	0.159822	-1.85818	8.09485	9.12571	7.54109	8.92299	6.49418	6.91267	10.2862	10.5487	9.29886	8.36391	9.42539	8.93774
SLCO2A1	204368_at	-1.60563	0.00352597	0.153819	-1.64832	7.31089	8.36399	8.33302	10.0273	8.27942	7.0711	10.7177	10.4283	9.08499	8.88525	9.82783	10.0754
SYNPO	202796_at	-1.58286	0.00180483	0.153819	-1.06954	6.08519	5.23912	5.14746	6.09291	4.63812	5.15798	8.56288	7.58211	6.2058	6.3329	7.10569	6.06852
DPY19L2	238784_at	-1.57628	0.00508128	0.162334	-1.96473	3.69476	4.37585	4.07229	3.9447	5.0326	2.82962	5.31303	6.40922	5.92799	4.62516	4.10299	7.02913
CYorf15A	232618_at	-1.55388	0.00312049	0.153819	-1.5426	3.96513	3.82197	3.74069	3.47991	5.8655	4.9086	4.6807	5.65998	6.97859	6.41274	5.50478	5.86829
PIGZ	220041_at	-1.54266	0.00341877	0.153819	-1.6216	4.75034	5.73461	5.973	6.55864	4.53748	4.90023	8.41166	7.58282	5.99337	6.23495	6.97404	6.51341
PABPC1L	226670_s_at	-1.53065	0.000436144	0.153819	0.145958	5.09094	6.71277	6.07849	6.41645	6.76627	4.76392	7.32339	7.89668	7.55416	7.71861	7.20027	7.31963
PAPPA	228128_x_at	-1.52454	0.014243	0.192121	-2.85548	7.00798	7.23111	7.24854	6.78543	5.38663	4.54867	7.77934	8.27332	9.40198	6.3929	7.18998	8.31805
NA	210069_at	-1.48851	0.000607984	0.153819	-0.136317	5.53073	6.45147	5.97435	7.13607	6.04358	6.34476	8.14332	8.5836	7.6705	6.60312	7.23466	8.1768
PRPF4B	202127_at	-1.4763	0.00670112	0.166204	-2.20432	4.36382	6.13439	3.69286	4.05404	5.28212	3.5892	4.7642	5.93676	7.06467	6.54237	5.42247	6.2438
C13orf31	228937_at	-1.47558	0.000410251	0.153819	0.197806	5.18638	6.72353	4.97161	5.00095	5.52902	4.80708	6.29315	6.9958	7.60588	6.70853	6.46919	6.99953
SYNGR3	205691_at	-1.47339	0.0013638	0.153819	-0.828175	4.86712	4.94594	4.24054	5.78428	5.26521	4.37242	7.64385	6.87303	6.42715	6.01903	6.14085	5.21192
ATRX	208859_s_at	-1.46389	0.0130352	0.189748	-2.77918	6.7018	8.2163	6.03597	5.4986	8.30253	5.43266	7.79174	8.78995	8.88056	8.01985	7.18277	8.30634
CCDC88A	219387_at	-1.46054	0.00589567	0.164923	-2.09346	4.66227	6.52565	4.05823	4.90755	6.81045	5.2698	5.80977	7.04968	7.25121	6.35847	7.0782	7.44987
NA	229822_at	-1.45484	0.000872061	0.153819	-0.444376	6.45238	7.22346	7.18336	7.82091	6.46473	5.71648	9.15796	8.34731	8.34182	7.45334	8.23527	8.05471
NA	1557051_s_at	-1.44774	0.00114131	0.153819	-0.675085	6.40448	6.85357	5.15574	5.68535	6.58048	5.12464	7.153	7.31014	8.42535	7.21796	6.6712	7.71305
DNAH5	232381_s_at	-1.44	0.00106488	0.153819	-0.61559	4.98455	6.03812	4.30425	5.60158	4.23411	4.24204	5.8584	6.25107	7.10693	6.36032	5.70546	6.76244
PHF20L1	230098_at	-1.43288	0.00353355	0.153819	-1.65018	5.05284	6.56631	3.81892	4.80402	5.59845	3.91413	5.6683	6.62794	6.85163	6.13928	6.51392	6.55092
CALD1	212077_at	-1.42952	0.000964134	0.153819	-0.530352	8.02818	8.54376	8.5693	9.00785	6.8895	7.41158	9.43797	9.83277	9.56967	8.80293	9.25831	10.1256
NA	1556008_a_at	-1.42248	0.00710681	0.167095	-2.25519	8.01881	6.30401	6.67233	6.41398	7.98117	4.85517	8.39168	8.50744	7.44877	7.83611	8.31661	8.27971
SPON2	218638_s_at	-1.4171	0.00293493	0.153819	-1.48956	6.17454	5.49435	6.52123	6.34024	5.11337	4.93305	8.2097	7.67161	6.14658	7.10013	6.23943	7.71194
NA	217317_s_at	-1.41702	0.0012849	0.153819	-0.776916	4.60563	5.91874	4.7317	4.55174	5.22848	4.87749	6.13563	6.7424	6.48206	7.0073	4.94477	7.10372
CELSR3	40020_at	-1.40589	0.000957982	0.153819	-0.524866	4.31438	4.63311	5.96585	4.6972	4.10163	4.09262	6.81686	6.66861	5.97819	5.58348	5.65299	5.54002
NA	237328_at	-1.40127	0.00980138	0.178635	-2.53318	6.59606	7.38785	5.4207	6.9977	6.6081	4.23448	6.92241	7.7846	8.59063	7.29006	7.31625	7.74858
POLRMT	203782_s_at	-1.40041	0.00299711	0.153819	-1.5077	7.71921	8.05194	7.58293	8.37695	7.38791	5.86424	9.79978	9.02752	8.65469	8.11397	9.32416	8.46552
ZNF341	240449_at	-1.39558	0.00271946	0.153819	-1.42361	4.37103	3.86206	3.09964	5.00045	4.26965	3.35608	6.75722	4.95222	4.8627	5.17003	5.84924	4.74101
TRIM7	239694_at	-1.39236	0.00721796	0.167095	-2.26862	5.75434	7.24917	9.01514	7.84218	6.94448	6.85928	9.42457	8.71333	8.02605	8.10801	8.56142	9.18538
NA	230664_at	-1.3854	0.00570071	0.163995	-2.06434	3.95246	4.82681	4.32843	6.04884	4.37766	3.84067	6.16549	6.23631	7.20092	5.41341	4.67936	5.99179
COL1A1	202310_s_at	-1.38294	0.014279	0.192121	-2.85765	8.77533	7.10081	8.05853	8.10744	6.55696	6.60846	8.80545	8.49891	8.03034	9.28674	8.07516	10.8086
BMP1	205574_x_at	-1.38037	0.00604129	0.165739	-2.11458	6.9896	7.02353	6.5376	8.27035	5.62027	5.81216	9.08979	8.33436	8.36014	7.29413	8.10197	7.35532
LOC100132288	229748_x_at	-1.37828	0.00652471	0.165959	-2.18123	7.87304	7.21096	7.98981	5.77139	7.37754	6.7805	8.20655	7.60376	7.93845	8.50868	10.0373	8.97816
NEURL3	232593_at	-1.37326	0.00885926	0.176487	-2.44584	6.46952	7.40002	6.90817	8.56374	6.10338	6.24005	9.43358	9.04991	8.50168	7.44561	8.17454	7.31912
VPS13A	227987_at	-1.37118	0.00471239	0.160958	-1.89946	4.06051	5.76452	5.54006	4.66189	5.25588	3.84147	5.29071	6.44009	7.31032	6.55946	5.29221	6.45864
CEP170	207719_x_at	-1.36998	0.000782018	0.153819	-0.351146	5.1127	6.31056	5.78546	5.86131	4.90948	4.82833	6.69062	7.45052	7.4798	6.58475	5.88384	6.93817
ZNF469	230440_at	-1.3687	0.00110572	0.153819	-0.647886	7.90189	7.55217	6.98841	7.69101	5.86013	6.83329	8.9685	8.15998	8.91212	8.21927	7.85809	8.92117
ANKRD13B	227720_at	-1.34597	0.00178043	0.153819	-1.05779	7.5934	7.94658	8.94976	8.98274	7.32327	7.115	10.1581	9.57143	9.16437	8.98201	9.27851	8.83222
GDF11	216860_s_at	-1.34451	0.000639737	0.153819	-0.179702	6.04418	5.33453	5.51194	6.2488	5.31109	4.603	7.6789	6.61751	6.63403	6.45108	7.40783	6.33126
NA	1556385_at	-1.33552	0.000874035	0.153819	-0.446311	6.17304	6.91933	6.12424	5.37439	6.78334	5.0455	7.50316	7.64645	8.00291	7.09787	7.16288	7.01967
KIF21B	204411_at	-1.32788	0.000302797	0.153819	0.454288	6.47341	6.35	5.549	5.98797	5.49771	5.02909	7.53815	7.26409	6.47568	6.89608	7.69278	6.98768
TGM2	211003_x_at	-1.31652	0.0108001	0.182515	-2.61697	6.62128	6.87888	7.25349	7.56711	5.15589	5.18028	8.62934	7.95533	8.45345	7.20896	7.1504	7.15859
PDE10A	205501_at	-1.31618	0.00678757	0.166473	-2.21542	4.46918	5.5559	3.70069	5.24305	4.11193	3.89465	5.3664	5.3084	7.45988	5.13702	5.63186	5.96896
SMC6	218781_at	-1.30115	0.00303152	0.153819	-1.51757	5.4597	6.23495	5.47686	5.48495	5.78468	3.99139	6.43335	6.97514	7.46353	6.70088	5.63078	7.03575
DGKQ	226605_at	-1.29484	0.00065797	0.153819	-0.203664	6.31608	6.63664	6.05525	6.78434	6.13881	5.54024	8.60812	7.74918	7.31307	7.1227	7.66214	6.78519
ZNF207	228157_at	-1.2927	0.00742894	0.167488	-2.29355	5.69734	6.52814	5.93909	4.85534	6.15303	4.02003	6.28468	6.90849	7.82655	7.06734	5.94804	6.91406
NAV1	224771_at	-1.29169	0.00358215	0.153819	-1.66201	6.36461	6.22458	4.19783	5.25475	6.6365	5.36082	7.48526	7.19962	6.37936	6.6657	6.81614	7.24316
GRB14	206204_at	-1.28526	0.00557337	0.163674	-2.04478	5.8349	6.89518	7.09708	6.58468	6.3483	4.70701	6.88794	7.75063	8.01607	7.48338	6.72978	8.31092
NA	214355_x_at	-1.27094	0.0121164	0.18724	-2.71618	6.22609	6.14667	5.51939	6.96211	5.00347	4.90982	7.88374	7.71545	8.02368	6.65824	5.85484	6.25725
GPSM1	226043_at	-1.26318	0.00333419	0.153819	-1.59992	5.89117	5.85139	6.29729	5.76656	5.4047	4.04588	7.79804	6.86338	6.79183	6.35509	6.82843	6.1993
CLK4	228751_at	-1.25824	0.00160285	0.153819	-0.967227	5.2101	6.85749	6.08442	5.1713	6.03733	4.97776	6.38299	6.83003	7.5906	7.11766	6.63739	7.3292
IGFBP4	201508_at	-1.25591	0.00529743	0.162448	-2.0008	8.02747	8.12714	8.55455	8.89861	6.0838	7.50505	9.47412	9.16795	9.27197	8.59525	9.1494	9.07339
SLC12A9	223995_at	-1.25082	0.00468083	0.160958	-1.89364	7.64227	7.55217	5.9695	7.28989	5.4536	6.42329	8.65086	8.08606	7.8328	7.78499	8.15347	7.32746
LRRN4	1553169_at	-1.24509	0.00208851	0.153819	-1.19551	9.48197	9.69287	9.44625	9.97676	8.42416	8.19005	11.0579	10.5562	9.77962	10.1478	10.9642	10.177
LTBP2	204682_at	-1.24065	0.0136808	0.189748	-2.82081	9.1801	10.0952	10.0096	10.5057	8.09348	7.98731	11.0602	10.9462	9.67031	10.2936	10.2583	11.0867
FLJ35390	1564207_at	-1.23967	0.0094282	0.177829	-2.49964	7.23523	7.13132	7.11111	7.70371	7.67576	5.70809	9.52715	8.49483	7.04641	8.09803	8.9588	7.87804
NA	229147_at	-1.23936	0.00854679	0.175885	-2.4148	5.08395	6.9409	5.29051	5.37741	5.655	4.58898	5.56176	6.61699	7.30356	6.50071	6.55138	7.83853
NA	241369_at	-1.23536	0.00740442	0.167269	-2.29069	5.08564	5.66229	5.96663	4.84033	5.29166	4.08649	6.69031	6.85485	7.33953	5.25905	5.39742	6.80403
PNN	1567214_a_at	-1.23408	0.0139558	0.191001	-2.83795	4.59708	6.24347	4.52039	4.99741	5.93984	4.17736	5.64554	6.3844	7.4184	6.70443	4.94349	6.78377
RTKN	225150_s_at	-1.23346	0.0039046	0.157708	-1.73663	8.47177	8.82508	7.87603	9.17521	8.24728	7.37662	10.6011	10.2189	9.02828	9.02407	9.61267	8.88769
PGM2L1	229256_at	-1.23107	0.010945	0.182515	-2.62847	5.85747	7.37622	5.95515	6.10526	4.78902	5.01675	6.43854	7.59743	8.23876	6.61476	6.62696	6.96987
TRIM36	219736_at	-1.22569	0.00434179	0.159145	-1.82853	4.95987	5.62171	3.83977	5.17722	4.34116	4.5731	5.50194	6.45533	6.71443	5.23683	5.20946	6.74897
F12	205774_at	-1.22417	0.000741704	0.153819	-0.305915	7.15409	7.14394	7.54813	7.84661	7.09688	6.31724	9.34168	8.15812	7.87178	8.20471	8.65393	8.22167
CHDH	229954_at	-1.21945	0.0123037	0.187742	-2.7294	6.1505	7.16619	7.68985	7.01558	6.62973	4.67786	8.05386	8.0314	7.41902	7.32895	7.28426	8.52894
RECQL	212918_at	-1.20825	0.0056978	0.163995	-2.0639	6.45675	7.95917	7.46385	7.74233	7.15708	6.10258	7.29302	8.5269	8.91123	7.93446	8.26723	9.1984
FLYWCH1	223950_s_at	-1.20692	0.00204659	0.153819	-1.178	6.16588	6.56	6.5823	7.3086	6.13528	5.53374	8.66166	7.57904	7.51215	6.94826	7.71478	7.11145
VARS2	226200_at	-1.20442	0.00428242	0.159145	-1.8166	8.94721	9.24457	9.08436	9.24537	8.52465	7.83013	10.9729	10.3861	10.4486	9.67582	9.88757	8.73178
SACS	213262_at	-1.20073	0.00347958	0.153819	-1.63686	7.45522	9.12675	8.72089	8.72385	8.55109	7.34071	9.32874	9.78238	10.2845	8.91725	8.96774	9.84227
SLC25A45	1563498_s_at	-1.19385	0.00845064	0.174984	-2.40502	4.94034	4.85448	5.54787	5.43025	4.40303	3.64135	6.4299	5.01501	6.073	6.03987	7.19363	5.22901
PDLIM7	203370_s_at	-1.1938	0.00456541	0.160958	-1.87202	8.48933	8.92599	9.21092	10.1254	8.20695	8.31163	10.999	10.4395	9.87897	9.1348	10.1072	9.87349
ZNF213	227207_x_at	-1.19121	0.00157125	0.153819	-0.950074	7.16198	6.99723	6.8365	8.01164	7.22619	7.11119	9.37746	8.63035	8.56506	7.51843	8.67287	7.7278
CEP63	219242_at	-1.19082	0.0135088	0.189748	-2.80992	4.53409	6.02623	4.28288	4.75533	5.85964	3.69882	4.66915	6.40665	6.71358	6.03083	6.11343	6.36825
NA	231212_x_at	-1.18934	0.00450484	0.159822	-1.86045	5.90631	5.46917	5.7332	5.15872	6.30837	5.81085	6.17433	7.55605	8.07227	7.40973	6.06183	6.24846
ZBTB33	226255_at	-1.18762	0.00504158	0.162334	-1.95794	6.9817	8.29505	6.16224	7.86419	7.3425	6.19456	7.70793	8.71905	8.82992	8.23643	8.06884	8.4038
BDP1	226290_at	-1.18669	0.00441174	0.159233	-1.84237	6.35012	7.49412	5.57232	6.11471	6.97816	5.14735	6.85978	7.83282	7.50374	7.54403	7.2589	7.77764
RBBP6	212781_at	-1.18507	0.00239022	0.153819	-1.31206	4.92903	6.86496	6.33666	5.80828	6.4809	5.24749	6.65398	7.23484	7.62399	6.6657	7.21904	7.38019
CELSR3	205165_at	-1.18269	0.00357207	0.153819	-1.65957	4.67621	4.05597	5.76899	4.8125	4.34389	4.31175	6.90617	6.16517	6.00165	5.42445	5.59044	4.9776
MANEAL	231564_at	-1.18009	0.00285215	0.153819	-1.46481	5.68826	5.97961	6.86866	6.41905	6.25116	5.80045	8.29591	7.5278	6.39431	6.50484	7.81108	7.55381
LRRN4	1553171_x_at	-1.17922	0.00233728	0.153819	-1.29271	9.52706	9.75373	9.48744	9.97519	8.66966	8.28399	11.1187	10.5252	9.83189	10.1284	11.0165	10.1517
NA	211012_s_at	-1.17525	0.000375999	0.153819	0.27157	9.91297	10.0181	10.0846	10.8442	9.5895	9.47479	11.5868	11.0802	11.2031	10.5982	11.6204	10.8869
RIMKLB	226164_x_at	-1.17269	0.00327763	0.153819	-1.58511	6.49855	7.43536	7.06418	6.7461	6.84932	5.87443	6.80644	8.00544	8.86751	8.30142	7.49509	8.02817
CHAC1	219270_at	-1.17176	0.00831942	0.174875	-2.39148	5.60975	5.99048	5.69539	6.87079	5.7557	5.01247	8.15329	7.24883	7.23353	6.5105	7.17182	5.64712
NA	235094_at	-1.16915	0.00811069	0.173657	-2.36951	6.2438	5.90868	3.84329	6.06731	5.28188	4.9372	7.14924	6.13484	7.12079	6.04856	6.6569	6.18672
LOC100131096	230526_at	-1.16425	0.00354983	0.153819	-1.65416	7.08535	6.93621	5.37448	7.10046	5.53066	5.80588	7.67435	7.83577	7.47666	7.22334	7.68073	6.92771
C15orf39	204495_s_at	-1.164	0.000381607	0.153819	0.259052	4.98349	4.86461	4.4495	5.1151	5.09088	4.33653	6.79809	6.00197	5.72	5.64462	6.31335	5.34608
RHBDF1	218686_s_at	-1.16066	0.00371839	0.154936	-1.69432	7.90993	7.98574	7.72999	8.48895	7.26941	6.7461	9.92137	9.05228	8.76675	8.53945	8.87359	7.94062
CUL4A	227757_at	-1.16047	0.00152862	0.153819	-0.926378	6.33534	6.18832	6.54131	6.93984	5.77718	5.75652	7.74071	7.31593	6.60332	7.60797	8.33077	6.90264
ATR	209903_s_at	-1.15987	0.00957403	0.177829	-2.5129	6.59138	8.02204	6.95118	6.91184	7.44602	5.16371	7.75106	8.1361	8.43439	8.15604	7.27511	8.29271
THBS1	201108_s_at	-1.15513	0.00927143	0.177829	-2.48515	7.84027	8.74675	7.77161	8.55065	7.20912	7.42457	9.93167	10.1729	8.13738	8.36815	9.26387	8.59975
NA	228997_at	-1.14899	0.00158446	0.153819	-0.957285	8.05534	8.82413	8.82478	7.54289	8.65415	7.71793	9.20412	9.58423	10.2803	9.42202	8.76275	9.25979
SNHG12	228990_at	-1.14831	0.000575508	0.153819	-0.0895704	7.48248	7.99803	8.03302	6.85171	7.66577	7.45297	8.61295	9.01593	9.46269	8.74188	8.03801	8.50239
RPP25	223415_at	-1.14692	0.00112939	0.153819	-0.666072	5.52703	5.16401	5.8926	6.14143	5.64326	4.95908	7.72939	6.39993	6.21392	6.26452	6.67781	6.92334
C11orf68	221534_at	-1.14618	0.00403943	0.157755	-1.76602	6.29115	6.40979	6.04071	7.39655	6.1673	5.51836	8.57522	7.48465	7.34604	6.65567	7.54914	7.0902
EIF5B	201025_at	-1.14392	0.00178472	0.153819	-1.05987	6.61795	7.6989	6.13636	6.96428	6.91799	6.08386	7.06083	8.18191	8.40622	7.70302	7.74291	8.18798
SLC22A18	204981_at	-1.14265	0.00153612	0.153819	-0.930593	8.51707	8.68166	7.98345	8.71942	7.78551	6.95878	9.56853	8.98174	9.53599	9.19446	9.45465	8.76642
NA	213156_at	-1.13635	0.0137694	0.18992	-2.82637	7.10277	8.1504	6.2592	6.99751	7.41431	5.69534	7.7221	8.39127	9.07898	7.42738	7.32629	8.49158
CDK6	224847_at	-1.1357	0.00517925	0.162448	-1.98127	7.02385	8.42382	7.23476	8.04591	7.16973	6.25665	8.18416	8.86914	9.10066	7.73673	8.36573	8.71248
EPRS	200843_s_at	-1.1332	0.00790757	0.172182	-2.34757	6.48776	7.7608	5.88519	7.66152	6.89942	5.77345	7.6136	8.38233	8.54633	7.51943	7.27934	7.92629
ZNF207	1556035_s_at	-1.13246	0.0158534	0.198072	-2.9476	4.71309	5.02366	3.59814	3.88453	5.12421	3.28598	4.46821	5.39398	6.73965	5.52008	4.61835	5.68409
UACA	223279_s_at	-1.13211	0.0163736	0.199432	-2.97534	5.08454	6.4023	5.06808	6.19555	6.24105	4.70043	5.47713	6.8982	8.08444	6.69835	6.27147	7.05502
PHIP	212542_s_at	-1.12693	0.014471	0.193721	-2.86915	5.3264	6.79639	5.36089	5.69777	6.63175	5.19791	6.19347	7.6578	7.24644	7.53872	5.60322	7.53302
PHF20L1	226942_at	-1.12383	0.000992912	0.153819	-0.555566	5.06799	5.96427	5.17414	5.00248	5.13374	4.97639	6.45253	6.40242	6.97216	6.59731	5.24925	6.38834
DNM1	215116_s_at	-1.11922	0.000774946	0.153819	-0.34338	6.65209	6.73528	6.4619	7.41266	6.60174	6.18019	8.56627	7.68529	7.12836	7.49904	7.67791	8.20233
NA	227330_x_at	-1.11742	0.00786325	0.171686	-2.34271	6.91275	6.30977	6.79161	6.00427	6.67523	5.92952	7.42262	6.62869	6.84992	7.55432	9.12337	7.74873
NRBP2	225949_at	-1.11683	0.00616486	0.165959	-2.13211	8.13328	8.64797	7.82823	8.7274	7.64921	6.29387	8.80432	9.12233	9.30271	8.55308	9.00048	9.19801
CLEC11A	211709_s_at	-1.11313	0.000414633	0.153819	0.188808	5.29454	5.5782	5.20238	5.54198	6.02805	5.36605	7.52978	6.19549	6.09356	6.60256	6.53199	6.73657
PPP1R9A	228494_at	-1.11309	0.0109912	0.182515	-2.6321	5.61906	6.42502	4.90097	4.98326	5.83336	3.78221	6.25712	6.45671	6.91594	6.34071	5.53532	6.71659
FLJ22184	220584_at	-1.10849	0.00275279	0.153819	-1.43415	6.21966	6.3982	6.56118	6.41342	6.10638	5.29996	8.1361	6.92201	7.49554	6.96813	7.79786	6.33008
HIVEP3	235122_at	-1.1045	0.00281399	0.153819	-1.45316	6.32832	6.4981	5.97417	6.86981	5.47002	5.59142	7.37612	7.37534	6.76074	7.25568	8.14846	6.4425
RAB11FIP3	214999_s_at	-1.10334	0.0111201	0.183716	-2.64216	4.60958	5.29237	5.26791	5.42591	4.33248	3.88413	6.67409	5.04965	5.68215	4.88282	6.62122	6.52249
ABCC10	213485_s_at	-1.10328	0.00388165	0.157708	-1.73152	8.59811	8.90827	8.59495	9.44917	7.85237	8.16022	10.6029	10.2021	9.19824	8.96585	9.85318	9.36045
DUSP8	238594_x_at	-1.10221	0.0051452	0.162448	-1.97555	7.62695	7.09935	7.84753	7.38503	6.51097	6.50616	9.21175	8.65202	8.17166	7.73309	8.52162	7.29909
PYROXD1	219802_at	-1.10111	0.0106215	0.182029	-2.60257	6.32136	7.53709	6.41369	5.77	6.8593	4.85346	6.78339	7.83879	7.56212	7.66225	6.93862	7.57636
CHD1	235791_x_at	-1.09713	0.0122752	0.187592	-2.72741	6.84827	7.94922	6.56317	7.27713	7.85124	5.7323	7.40781	8.39167	9.0382	8.13928	7.48034	8.3468
RABAC1	203136_at	-1.09263	0.00389689	0.157708	-1.73492	8.26083	8.34161	8.61882	8.66977	7.82412	7.03999	9.93828	9.27284	9.3908	8.89872	9.52342	8.28686
ITGB3BP	205176_s_at	-1.0912	0.0065349	0.165959	-2.18258	6.26334	7.07527	6.37144	5.64286	8.13064	6.35143	7.34897	7.57122	7.52289	7.92308	7.80873	8.20729
CYBASC3	224735_at	-1.08993	0.00373215	0.155103	-1.69752	8.13652	8.28519	8.46504	9.00409	8.17193	7.23091	10.2197	9.61643	9.03537	8.62096	9.51512	8.82567
COMMD8	218351_at	-1.08992	0.00514157	0.162448	-1.97494	5.53277	6.71749	6.36087	5.83122	6.45836	4.76915	6.19035	7.12043	6.97037	7.37894	6.90751	7.64176
FUBP1	214093_s_at	-1.08746	0.0136261	0.189748	-2.81737	5.83295	7.2933	6.14771	6.44747	7.36786	6.27826	6.63612	7.35578	9.08609	8.0751	7.26055	7.47869
DDX60	218986_s_at	-1.08736	0.00882084	0.176013	-2.44209	5.20044	6.2839	4.69722	5.69161	5.46267	4.57193	5.52714	5.65321	7.16528	6.95784	6.97013	6.15834
LUC7L	1557066_at	-1.08438	0.0043229	0.159145	-1.82475	4.65798	5.51234	5.52237	6.07488	5.48347	5.05024	5.7866	6.09588	7.68855	6.80147	6.3937	6.04137
KLHL29	229310_at	-1.08331	0.0127074	0.189748	-2.75723	7.62142	7.8822	7.06776	8.12674	6.90624	5.8229	8.62116	8.91686	7.99892	7.26359	8.41898	8.70763
CCDC123	232106_s_at	-1.08239	0.00556715	0.163674	-2.04381	5.1729	5.45029	5.36623	6.39599	5.1415	4.5352	7.44304	6.67789	6.11668	5.53518	6.5362	6.24748
GPC1	202756_s_at	-1.08088	0.00148509	0.153819	-0.901501	7.23445	7.51136	7.55029	7.86849	7.54429	7.03547	9.4371	8.75829	8.32853	8.5721	8.65006	7.48354
LTBP4	204442_x_at	-1.08015	0.00719476	0.167095	-2.26584	4.8498	5.74816	6.37849	7.01417	5.9035	5.36249	7.58786	6.68088	6.757	6.1616	7.33357	7.21657
ZNF703	230586_s_at	-1.07712	0.00505705	0.162334	-1.96059	7.91398	7.70494	8.8236	8.93802	7.23247	7.68754	9.69139	8.64263	8.81662	8.51953	9.58631	9.5068
RUSC1	206949_s_at	-1.07578	0.00230151	0.153819	-1.27938	8.18349	8.43683	7.66956	8.26847	7.83604	6.98296	9.81918	9.19686	8.45765	8.72041	9.17412	8.46379
OSBPL8	212585_at	-1.07531	0.0043944	0.159233	-1.83896	7.52052	8.70975	8.0902	8.30581	8.24587	6.85569	8.45299	8.82764	9.91346	9.08638	8.68644	9.21279
ZMYM6	227594_at	-1.07377	0.0145791	0.193959	-2.87555	3.57641	5.41639	4.36435	4.2803	4.31969	3.39388	4.60831	5.62506	6.67107	5.09184	4.65094	5.14644
RND3	212724_at	-1.07274	0.0127226	0.189748	-2.75826	8.45806	9.03326	6.78508	8.39503	8.43972	7.35815	8.77667	9.34701	10.2002	9.2205	8.67523	8.68614
NA	1553968_a_at	-1.07211	0.00529143	0.162448	-1.99982	6.94776	7.02797	5.46625	7.1095	7.33739	6.05084	8.43582	7.82292	7.22441	7.60882	7.99323	7.28714
EME2	1556024_at	-1.07043	0.00200015	0.153819	-1.15819	7.01631	6.70259	6.35028	6.97582	5.88982	5.98493	7.66937	7.33926	8.22974	7.28786	8.0449	6.77118
PILRB	225321_s_at	-1.06815	0.0023411	0.153819	-1.29412	5.78963	7.04634	6.46681	7.06823	6.60421	5.55484	7.66212	7.90141	7.62838	7.52107	6.74804	7.47792
C19orf66	53720_at	-1.06764	0.00650224	0.165959	-2.17824	7.36536	7.57575	7.48562	8.18596	7.32339	5.93935	8.92298	8.45428	8.40654	8.18647	8.78028	7.53069
C16orf68	218945_at	-1.06592	0.00318383	0.153819	-1.55999	5.11166	5.52757	5.24331	6.34914	5.99032	5.02448	7.23924	6.69726	7.21957	6.47202	6.27395	5.73998
LOX	215446_s_at	-1.06497	0.00459983	0.160958	-1.87852	7.00763	7.069	6.83203	6.3954	6.38734	5.52555	7.14798	8.59632	7.56709	6.92817	7.96416	7.40307
BTAF1	209430_at	-1.06006	0.00650337	0.165959	-2.17839	7.65717	8.57341	7.56691	7.90805	7.9959	6.84304	7.71115	8.54122	9.76523	9.01981	8.86183	9.00557
TSC2	215735_s_at	-1.06002	0.00402587	0.157755	-1.76311	5.46312	5.98654	5.76943	6.61423	5.49763	4.4579	7.24606	6.69222	6.3749	6.33168	7.06779	6.43636
NBL1	37005_at	-1.05915	0.00217102	0.153819	-1.22896	10.0579	10.1884	9.90136	10.5637	9.14328	10.06	11.7981	11.2816	10.9046	10.5768	11.4015	10.307
CEBPZ	203341_at	-1.05889	0.0155394	0.1969	-2.93041	7.1984	8.81226	7.05431	7.27966	8.43889	6.56083	7.9359	8.94801	9.22653	8.65231	7.8794	9.05554
RPF2	225866_at	-1.05888	0.0056549	0.163995	-2.05735	6.85024	7.67314	6.8653	7.11778	8.30219	6.45056	7.54123	7.99441	8.96833	8.47005	7.92081	8.71768
NICN1	223442_at	-1.05594	0.00831835	0.174875	-2.39137	7.52443	7.57511	7.18344	8.18805	7.76349	5.91153	9.11431	8.55628	7.63994	8.26364	8.62678	8.28077
CCDC59	218936_s_at	-1.05468	0.0114946	0.18481	-2.67074	6.83581	7.47768	5.8972	6.22312	7.47089	5.51642	7.09513	8.47384	7.69472	7.83933	7.02066	7.62554
PRR24	227325_at	-1.05224	0.00658611	0.165959	-2.18933	5.9876	6.82861	6.18078	7.1056	7.10634	5.62039	8.34269	7.6855	6.70544	7.05577	8.02814	7.32524
CLK4	210346_s_at	-1.052	0.00662086	0.165959	-2.19389	4.93476	5.60035	5.14735	4.17262	5.43303	3.88043	5.23686	5.78893	6.79339	5.80158	6.24858	5.61119
C1orf63	209007_s_at	-1.05181	0.0131488	0.189748	-2.78665	6.24887	7.6375	6.12409	6.61066	8.09767	6.44607	6.94349	8.01347	8.81068	7.87179	7.93747	7.89883
SIN3B	209352_s_at	-1.05173	0.00347129	0.153819	-1.6348	6.32376	6.07277	6.66713	7.25354	5.80429	5.23921	7.70448	6.89261	7.56884	7.03248	7.498	6.97466
NA	213212_x_at	-1.05139	0.00949716	0.177829	-2.50593	4.44437	5.59661	4.29071	4.32015	5.43059	4.06902	4.87285	6.09483	6.66535	6.12885	5.10245	5.59549
CHPF2	55093_at	-1.05035	0.0150182	0.195203	-2.90108	7.86858	8.02855	8.3751	8.93091	7.49875	6.41701	9.76523	9.13006	8.61828	8.61755	9.1773	8.11257
SRM	201516_at	-1.04923	0.00176007	0.153819	-1.04788	7.98953	8.46929	8.27372	8.96927	8.19582	7.93796	10.1407	9.32304	8.84174	8.62346	9.86694	9.33504
GOLGB1	201057_s_at	-1.04914	0.00115075	0.153819	-0.68216	6.27346	6.56684	5.58169	6.12328	6.60097	5.0168	6.96033	7.36607	7.23133	6.98344	6.91051	7.00621
BOK	223349_s_at	-1.04813	0.00633664	0.165959	-2.15591	8.15544	8.10659	8.22827	8.52164	7.67718	6.95404	10.1457	8.97044	8.87487	8.96638	8.91868	8.05579
TM9SF3	224755_at	-1.04755	0.00823684	0.17388	-2.38286	7.03823	8.05725	6.0731	7.25184	7.33339	5.91758	7.71081	8.14633	8.58194	8.04885	7.37475	8.094
METTL3	213653_at	-1.04729	0.00144453	0.153819	-0.877664	5.42437	5.75895	5.06741	5.16623	5.88374	5.40031	5.8361	6.17697	7.52444	6.6603	6.20465	6.5823
TMEM134	218531_at	-1.04713	0.0101741	0.180135	-2.56541	7.04647	6.95549	6.40043	7.38699	6.7435	5.65599	8.68314	7.78388	7.8674	7.8527	7.85991	6.42461
ZNF579	229140_at	-1.04528	0.00459221	0.160958	-1.87709	7.46902	7.77212	8.19973	8.29857	7.20369	6.43546	9.1828	8.41742	8.77319	8.22699	8.95484	8.095
SH2D5	230973_at	-1.04433	0.00363061	0.154102	-1.67364	6.37832	6.95806	7.18378	7.57862	6.59873	5.97765	8.28336	7.62557	7.35663	7.2642	7.81702	8.59436
NA	244677_at	-1.04342	0.00330389	0.153819	-1.59202	4.79617	4.85225	5.33136	4.56504	4.99239	4.68932	5.83837	5.07107	6.41299	6.03594	6.94606	5.18261
NA	242842_at	-1.04113	0.00291889	0.153819	-1.48482	5.71521	6.05451	5.41633	6.85469	5.54598	6.27527	7.89152	7.16443	6.94906	6.28889	7.00458	6.81027
LDOC1	204454_at	-1.04073	0.00539205	0.162448	-2.01614	9.36774	9.75822	8.65616	9.97706	9.85703	8.26243	10.9655	10.5849	9.85393	10.1731	10.6533	9.89229
RHOG	203175_at	-1.03991	0.00356565	0.153819	-1.65801	7.7213	7.6392	7.27145	7.76185	7.35005	6.51123	9.29794	8.79043	7.74573	8.03355	8.73984	7.88703
SESN2	223196_s_at	-1.03926	0.00621372	0.165959	-2.13895	7.92913	7.27726	8.01202	7.87511	7.17049	6.11807	9.12022	8.75385	7.9488	7.99163	8.58103	8.22211
NA	226480_at	-1.03887	0.0129672	0.189748	-2.77467	5.47077	6.33078	5.09928	5.49877	4.78591	4.45946	5.37428	6.39681	7.0819	6.3876	5.52783	7.10973
NBL1	201621_at	-1.03605	0.00292414	0.153819	-1.48637	9.28432	9.22204	8.96215	9.63236	8.19375	9.32913	10.8488	10.3718	9.99122	9.67703	10.5647	9.3865
SEZ6L2	233337_s_at	-1.03576	0.00503281	0.162334	-1.95643	6.88098	6.53753	7.03687	7.3419	6.53715	5.62871	8.50944	7.91345	7.42854	6.98917	8.07382	7.26326
DBNDD1	222234_s_at	-1.03427	0.00252991	0.153819	-1.36115	7.90457	7.95897	7.19761	8.05161	7.86436	7.06241	9.64864	8.89038	8.32044	8.35059	8.9835	8.05161
MAP3K11	203652_at	-1.03289	0.00294026	0.153819	-1.49113	6.65627	6.79103	7.47592	7.19474	6.68515	5.57808	8.33593	7.71741	7.6829	7.4552	8.0084	7.3787
C8orf30A	219071_x_at	-1.03269	0.0014681	0.153819	-0.891593	7.05628	7.34904	6.96139	7.57594	7.09872	6.77826	9.29295	8.23507	7.87783	7.74531	8.16602	7.6986
MARVELD1	223095_at	-1.03034	0.00144423	0.153819	-0.877481	9.79583	10.1344	10.2413	10.7031	9.17625	9.54131	11.4272	11.1852	10.5264	10.5329	11.0089	11.0935
FOXP4	227120_at	-1.02982	0.000861302	0.153819	-0.433749	8.69458	8.67395	8.66318	9.28901	8.58068	8.00438	10.1732	9.65599	9.38312	9.16275	10.2362	9.47337
RNF207	1555870_at	-1.02727	0.00338108	0.153819	-1.61201	5.48424	6.37636	6.63912	6.66061	6.27153	4.81858	7.3045	7.05101	7.04933	6.92878	7.21557	6.86483
SIN3B	39705_at	-1.02703	0.00536442	0.162448	-2.01169	6.28945	6.4607	6.78778	7.01743	5.72209	4.95786	7.74071	7.14681	7.42134	6.93943	7.26434	6.88487
MAPK7	207292_s_at	-1.02415	0.00172165	0.153819	-1.02885	5.78723	5.78403	5.31567	5.87156	5.94914	4.68924	7.42727	6.76639	6.23767	6.2701	6.57263	6.26774
FAM65A	45749_at	-1.02345	0.00200443	0.153819	-1.16004	7.71634	7.84935	8.15913	8.04412	7.18017	7.11008	9.35815	8.98697	8.35316	8.10652	9.14086	8.25423
PTPN23	223150_s_at	-1.02145	0.00109347	0.153819	-0.638321	8.62714	8.76002	8.68006	9.29323	8.82786	7.93279	10.3388	9.73585	9.43673	9.22857	10.0879	9.42202
PCM1	202174_s_at	-1.02116	0.00344164	0.153819	-1.62737	7.19384	8.01187	6.66091	7.00189	8.03206	6.35107	7.85173	8.10881	8.57089	8.32399	7.99719	8.52597
NLRC5	226474_at	-1.01947	0.0108535	0.182515	-2.62122	4.88888	5.31243	5.76837	6.43457	4.37736	4.94068	6.79322	6.3464	5.32914	6.20782	6.98912	6.1734
LRDD	219019_at	-1.01886	0.0001182	0.153819	1.23928	7.07246	7.02783	6.96665	7.28043	7.24537	6.80876	8.78911	7.94461	7.95677	8.05481	8.08648	7.6829
TGFB1I1	209651_at	-1.01827	0.0130045	0.189748	-2.77715	8.93486	8.46548	10.1071	10.0714	9.5094	8.30896	11.1415	10.606	9.7421	9.63084	10.1037	10.2827
FBRSL1	225704_at	-1.01768	0.000181368	0.153819	0.883874	8.39091	8.25351	8.18754	8.85523	8.22212	7.94982	9.72129	9.39684	9.39904	9.04886	9.56012	8.83907
ATP13A2	218608_at	-1.01614	0.00233373	0.153819	-1.29139	8.21561	8.24389	7.94233	8.54894	7.78084	7.59212	9.88545	9.05751	9.15948	8.68749	9.47643	8.15424
PLOD3	202185_at	-1.01586	0.00268751	0.153819	-1.41339	7.33454	7.50895	7.45738	7.96199	6.88946	6.39639	9.06692	8.35576	8.02883	7.91415	8.46288	7.81531
AHSA2	226334_s_at	-1.01422	0.00532784	0.162448	-2.00576	5.88832	6.47472	6.05562	6.27843	6.82233	5.98704	6.62896	6.97324	8.48582	7.73858	6.6117	7.1535
NA	230634_x_at	-1.01145	0.0065924	0.165959	-2.19016	7.2738	7.48445	5.94785	7.39373	7.92698	6.9178	8.95267	8.2089	7.66722	8.0874	8.44639	7.65074
GAS5	227517_s_at	-1.01029	0.00880471	0.176013	-2.4405	6.56734	8.03741	6.56833	6.47778	7.41479	6.36824	6.89386	7.97754	8.39875	8.16428	7.64147	8.41975
HDHD3	221256_s_at	-1.00968	0.00486583	0.162334	-1.92721	6.13549	6.15509	5.64554	5.84639	6.24755	4.78502	7.47482	6.66837	7.07058	6.7642	7.09102	5.80418
MICALL1	55081_at	-1.00956	0.00435932	0.159145	-1.83202	8.89584	8.9868	8.22133	9.23716	8.67166	7.74175	10.3756	9.86739	9.1823	9.47324	9.99132	8.92208
NA	208078_s_at	-1.00951	0.0069147	0.166938	-2.23148	6.05048	6.24358	6.8326	7.27408	5.39076	6.05845	8.06416	7.41861	7.04773	6.75746	6.85136	7.76768
UNC5B	226899_at	-1.00936	0.00114745	0.153819	-0.679692	5.56457	5.44843	5.84905	5.86149	4.8313	5.34797	6.56727	6.06336	6.4506	5.90161	6.76113	7.21498
ZNF282	212892_at	-1.00837	0.00583164	0.164711	-2.084	6.50511	6.59912	6.79646	7.05841	6.68861	5.46517	8.3408	7.63933	6.95566	7.27799	8.08391	6.86539
SLC25A45	236436_at	-1.0072	0.0138914	0.190776	-2.83397	6.04418	6.8621	6.90097	7.77112	5.83008	5.9745	8.1813	7.33926	7.05416	6.80238	8.30651	7.74252
HGS	210428_s_at	-1.00709	0.0158697	0.198117	-2.94849	7.00624	7.17248	7.679	7.69448	6.15199	5.58207	8.62671	8.32103	7.37442	7.32711	7.88642	7.79309
NA	212563_at	-1.00532	0.00474293	0.160958	-1.90505	6.29144	6.98159	7.18824	7.23557	6.36902	5.92577	8.66783	7.48411	7.26918	7.12812	7.94797	7.52633
NA	227129_x_at	-1.00511	0.0111948	0.18418	-2.64794	5.6912	6.60655	5.35508	6.39594	7.60219	5.85738	7.46082	7.55811	7.4274	7.67584	6.52	6.89682
NA	235437_at	-1.00496	0.00605687	0.165739	-2.11681	8.63889	8.73367	8.48073	8.85737	8.63582	7.04186	9.57534	8.98882	8.96338	10.0169	9.81592	9.05775
CCNL2	222999_s_at	-1.00365	0.000173986	0.153819	0.918508	8.82805	9.19329	9.42814	9.11287	9.22219	8.73324	9.83715	10.3901	10.6351	10.024	9.83378	9.81951
MAPK12	206106_at	-0.998966	0.00665309	0.166016	-2.19809	5.43972	5.26254	5.90412	6.37414	5.41049	5.27104	7.71325	6.82509	6.38671	5.61773	6.81975	6.29331
SLC6A8	213843_x_at	-0.99802	0.00243001	0.153819	-1.32633	7.03189	7.03698	7.06668	7.08886	6.94164	5.82029	8.12917	7.32725	7.58314	7.81095	8.61129	7.51265
PLEC	201373_at	-0.99714	0.00189811	0.153819	-1.113	6.96556	7.39256	7.39949	7.79969	6.75027	7.01873	8.73515	8.10435	8.30791	7.93853	8.83176	7.39146
ACSL3	201661_s_at	-0.997068	0.0134905	0.189748	-2.80875	6.36299	7.32782	5.31939	5.77164	6.60713	5.30373	6.59495	6.81752	7.88149	7.31041	6.63149	7.43925
YIF1A	202418_at	-0.997043	0.0030581	0.153819	-1.52512	8.03391	8.39588	8.41291	8.67884	7.90855	7.24462	9.80723	9.12365	9.10788	8.65891	9.49603	8.46328
FAS	204780_s_at	-0.99419	0.0116498	0.185595	-2.68231	6.99972	8.07236	6.26578	7.37465	6.4884	6.08009	6.94213	7.67782	8.37856	8.25142	7.8793	8.11691
LRRC61	218907_s_at	-0.994045	0.00412472	0.159145	-1.78411	6.53221	6.0764	6.77556	5.96351	6.63351	5.85257	8.41929	7.17744	6.5942	7.37959	6.77799	7.44952
PLSCR3	56197_at	-0.989917	0.00166615	0.153819	-1.00061	8.85327	9.10914	8.29002	9.43797	8.42971	8.57906	10.5241	9.97037	9.79981	9.32296	9.75557	9.2659
SLC25A36	201919_at	-0.988723	0.0142113	0.192021	-2.85356	6.34159	7.1731	6.28961	6.56663	7.21606	5.5383	6.29578	7.5398	8.32985	7.77369	7.15062	7.9679
MAPK7	35617_at	-0.987845	0.00223367	0.153819	-1.25353	7.31637	7.34757	6.97141	7.43773	7.06766	6.32945	9.04283	8.19544	7.52729	7.81447	8.00378	7.81344
TMEM54	225536_at	-0.985662	0.0022457	0.153819	-1.25818	7.99346	8.03489	8.29849	8.23399	7.30727	6.87923	9.46247	8.75786	8.5245	8.63147	8.68208	8.60292
PDLIM7	214121_x_at	-0.985361	0.0122076	0.187557	-2.72265	7.08402	7.31244	8.3374	8.42756	7.00334	6.80918	9.42716	8.45031	8.05899	8.07518	8.92236	7.95211
SC65	204078_at	-0.985105	0.0100112	0.179109	-2.55148	8.18621	8.31598	7.81348	9.14622	8.69509	7.8492	10.1856	9.77526	8.84418	9.17808	9.71102	8.22265
CEP120	226449_at	-0.984121	0.00367576	0.154232	-1.68434	6.31476	6.58976	5.96778	6.48952	6.60398	5.3615	6.48804	7.32622	8.00976	6.95185	6.88976	7.5664
WDR4	241937_s_at	-0.983461	0.0123249	0.187742	-2.73089	8.8246	7.73054	9.05599	9.41243	9.05683	8.59275	10.6177	10.254	8.64513	9.28052	9.76974	10.0068
GAD1	205278_at	-0.981217	0.0156816	0.197785	-2.93824	4.72741	5.90653	3.88421	4.84463	4.67547	4.62208	5.09059	6.8314	6.37645	5.67023	5.08099	5.49799
RASA1	202677_at	-0.981118	0.00645073	0.165959	-2.17135	7.76807	8.56938	7.90907	7.90053	7.49661	6.93997	8.17926	8.43113	9.9015	8.56487	8.6984	8.69518
FBXO31	224162_s_at	-0.980698	0.00495943	0.162334	-1.94371	6.02253	6.30476	6.38441	6.73786	5.93374	5.19688	7.79282	7.54998	6.31871	6.68311	7.2547	6.86504
TRADD	1729_at	-0.980553	0.00819815	0.173826	-2.37878	7.52177	7.89814	7.37847	7.94721	7.31689	6.31587	9.2494	8.44827	8.28195	8.45835	8.45183	7.37185
HPS6	219052_at	-0.979236	0.00925373	0.177829	-2.4835	7.82566	7.503	6.53768	8.18181	7.82117	6.92272	9.47204	8.38453	8.12113	8.23198	8.71711	7.74066
KCNC3	230531_at	-0.976488	0.00626556	0.165959	-2.14614	5.93067	5.25254	5.28586	5.93341	5.43542	5.1305	7.37	6.8123	6.69812	6.02132	6.61213	5.31346
NA	226693_at	-0.973969	0.0163353	0.199394	-2.97333	8.28986	9.2801	8.16928	8.66969	9.97441	7.35142	9.19068	9.65468	9.84676	9.28507	9.91228	9.6891
OPA1	214306_at	-0.973331	0.00845266	0.174984	-2.40522	5.90476	7.11905	6.25433	5.15666	6.19784	4.972	6.53088	6.80328	7.34804	6.8964	6.74957	7.11645
NA	229123_at	-0.970972	0.00963641	0.177829	-2.51851	7.36626	7.84392	6.25193	6.83852	8.17182	6.86053	7.90152	8.42421	9.02654	8.21502	7.7167	7.87483
SLC12A7	218066_at	-0.9677	0.00295588	0.153819	-1.49571	9.07468	9.16742	8.37248	9.02621	8.60146	7.71057	10.1375	10.0235	9.24413	9.6595	9.51692	9.17748
FAS	216252_x_at	-0.967155	0.00507836	0.162334	-1.96423	5.29256	6.17506	5.29677	5.43451	5.02449	4.15344	5.67781	6.10614	6.72817	6.1479	6.00246	6.51728
NA	228351_at	-0.965611	0.0120059	0.186835	-2.70828	6.66246	7.45584	5.33604	6.55772	6.59238	5.57443	6.55832	7.27688	7.74375	7.37513	7.28865	7.72979
ZNF432	219848_s_at	-0.964859	0.0128627	0.189748	-2.7677	6.04569	6.42718	5.60223	4.95328	5.74346	4.92411	6.18635	7.16647	7.22744	6.75497	5.42047	6.7294
KATNB1	203162_s_at	-0.962702	0.012162	0.187501	-2.71942	7.32922	7.23937	7.37928	8.07824	7.00643	5.86941	9.03266	8.3385	8.0233	7.571	7.9829	7.7298
CCNL2	221427_s_at	-0.962401	0.000722446	0.153819	-0.283446	6.19331	6.61906	6.65326	6.37083	6.80192	5.81002	6.9677	7.30383	8.0363	7.54506	7.21965	7.15026
C16orf58	217891_at	-0.96053	0.00396855	0.157755	-1.75069	4.86826	5.47614	4.70968	5.53379	4.9565	4.26252	6.77093	5.99632	5.551	5.75108	6.2223	5.27843
MAPK11	211499_s_at	-0.959306	0.00605317	0.165739	-2.11628	6.13786	6.21148	6.81417	7.08676	5.83253	6.02498	7.84031	6.84289	7.40796	7.00249	8.15092	6.61905
TMEM126B	221622_s_at	-0.95909	0.0107575	0.182466	-2.61356	6.44009	6.98891	5.90435	6.49697	6.84352	5.25816	6.6659	7.13737	7.82775	7.51202	6.59047	7.95302
C11orf2	217969_at	-0.958924	0.00465609	0.160958	-1.88905	8.89419	9.14328	8.40386	9.68704	9.5672	8.31813	10.5945	9.86859	9.97687	9.77039	10.297	9.25993
SEZ6L2	218720_x_at	-0.957929	0.00434354	0.159145	-1.82888	6.66433	6.24352	6.78053	7.14494	6.0667	6.00297	8.28285	7.66679	7.10653	6.81397	7.79596	6.98447
NA	231233_at	-0.955311	0.00738051	0.167269	-2.28789	7.01449	6.97644	6.61661	7.6121	6.41096	5.62658	8.3554	7.60622	7.64332	7.29413	7.9287	7.16127
NIPBL	212483_at	-0.953426	0.0115051	0.18481	-2.67153	4.91374	6.23646	6.19525	5.58207	6.32852	4.78756	5.92117	6.83573	6.97493	6.4538	6.21295	7.36556
SPSB3	46256_at	-0.953205	0.0151947	0.195834	-2.91113	8.23385	8.52034	9.15201	8.78809	8.45708	7.12936	10.211	9.60086	9.38357	9.3123	9.1708	8.32144
ACCS	228264_at	-0.950418	0.00260513	0.153819	-1.38648	6.09873	6.53705	6.26578	6.82393	6.50575	6.54437	8.04126	6.96492	7.58446	6.8256	8.16644	6.89542
CORO1B	64486_at	-0.949465	0.0118915	0.186835	-2.70003	8.92513	8.85983	9.0972	9.17185	8.9013	7.44063	10.5757	9.8023	9.457	9.7509	9.75359	8.75326
C7orf40	225699_at	-0.948293	0.0097694	0.178635	-2.53035	6.78046	6.94203	7.13986	7.25602	6.83068	6.79251	9.0575	8.75621	7.34364	7.18093	7.82924	7.2638
NA	236480_at	-0.945595	0.0118688	0.186835	-2.69838	5.88953	6.08171	4.79648	6.29918	6.22317	5.06612	7.19038	6.82852	5.55747	7.11654	6.59211	6.74474
NA	1560297_at	-0.94552	0.000682202	0.153819	-0.234518	6.40155	7.49246	6.86662	7.13283	7.19355	6.27654	7.76972	8.03256	8.01829	7.71756	7.60497	7.89358
YDJC	227042_at	-0.945328	0.00375134	0.155388	-1.70196	7.8216	8.0246	7.67947	8.42554	8.04243	7.17428	9.77287	8.96298	8.5726	8.34524	8.90507	8.28112
APBA3	215148_s_at	-0.945037	0.00505714	0.162334	-1.9606	6.27751	6.33618	5.87008	6.78908	6.45581	6.13237	8.27801	7.55813	6.99531	6.67098	7.53479	6.49403
MICAL3	231553_s_at	-0.944468	0.00816143	0.173826	-2.3749	7.98868	8.27188	8.31575	8.39361	7.60932	6.46873	9.08561	9.11884	8.31476	8.44859	8.90895	8.83803
ICOSLG	228976_at	-0.944467	0.0086348	0.175976	-2.42366	5.07444	6.00913	4.74753	5.53795	5.51797	4.66727	7.25641	6.20109	6.13922	6.11438	6.21691	5.29309
HEATR7A	227778_at	-0.941963	0.00250471	0.153819	-1.3525	7.30339	7.69775	7.53788	8.22673	7.39608	6.68177	8.91091	8.27593	8.61146	8.21015	8.66343	7.8235
PNKP	218961_s_at	-0.940495	0.00199664	0.153819	-1.15668	8.43433	8.79079	8.57739	8.91187	8.98882	7.78509	10.2521	9.37529	9.4701	9.23188	9.73491	9.06699
MUC3B	214898_x_at	-0.939407	0.00702434	0.167095	-2.24509	6.99932	7.85095	7.45448	6.50966	6.90991	7.55016	8.84589	8.02664	7.40251	7.99772	8.89035	7.7478
ZNF142	204474_at	-0.937377	0.00488557	0.162334	-1.93071	6.42178	6.35921	6.2823	6.95935	6.2631	5.53202	8.10277	7.688	6.7243	6.68502	7.13734	7.1046
MUM1	230461_s_at	-0.935747	0.00569276	0.163995	-2.06313	6.89735	7.031	6.49564	7.88747	8.0901	6.44812	7.97605	7.98302	7.86672	7.85357	8.395	8.38981
SMARCA5	202303_x_at	-0.935493	0.0100477	0.17922	-2.55462	7.17438	8.34221	6.29274	7.18844	7.61758	6.62532	7.62334	8.44429	8.43092	7.99161	7.7756	8.58787
HSD3B7	222817_at	-0.935425	0.00402372	0.157755	-1.76265	8.92971	10.0807	10.012	9.83418	9.96893	9.01302	11.0959	10.2581	10.9674	10.0001	10.2807	10.849
SLC6A8	210854_x_at	-0.934687	0.00567367	0.163995	-2.06022	7.02257	7.07678	6.99459	7.09149	6.72517	5.67663	7.8666	7.10829	7.47799	7.83139	8.52245	7.38862
FIZ1	226967_at	-0.934312	0.0130736	0.189748	-2.78171	5.39174	5.42374	5.07541	5.71217	5.3776	4.18347	7.19559	6.48764	5.51165	5.88299	6.35685	5.33529
KIAA0947	209654_at	-0.933437	0.0146821	0.19426	-2.88161	6.89214	8.00864	7.66419	7.47108	7.67836	5.91149	7.4499	8.25335	8.62395	8.34675	7.87034	8.68224
DAAM1	216060_s_at	-0.932773	0.0083697	0.174984	-2.39669	5.63826	6.68767	5.49831	6.1756	5.64553	5.00118	5.95953	6.84598	7.5375	6.87193	6.72684	6.30141
NA	228642_at	-0.931931	0.00427385	0.159145	-1.81487	7.20595	7.40383	6.4639	6.61126	6.7435	6.54061	7.14679	7.7484	8.76887	7.63019	7.28719	7.97917
ZCCHC14	215427_s_at	-0.930825	0.00674788	0.166473	-2.21034	4.77767	5.16131	4.93196	5.44323	5.24595	4.37929	6.90712	6.06826	5.19202	5.37254	6.39861	5.5858
CCNO	210021_s_at	-0.930192	0.00760053	0.169436	-2.31331	7.28677	7.78053	8.47236	8.06213	7.10507	6.87792	9.17781	8.46612	8.10972	8.05407	9.05357	8.30466
FOXP4	229763_at	-0.92917	0.00353666	0.153819	-1.65095	5.73839	6.05978	6.81417	6.28302	5.78576	5.10717	7.18047	6.51377	7.16682	6.68227	7.25845	6.56153
ATP13A1	218052_s_at	-0.928193	0.00237519	0.153819	-1.30661	6.89407	7.14631	7.31851	7.57168	6.8895	6.84558	8.87034	8.06848	7.89099	7.6244	8.42377	7.35683
NSUN5P2	213842_x_at	-0.928146	0.000390702	0.153819	0.239128	6.63787	7.03365	6.98627	7.30174	7.10109	6.59563	8.48269	7.8805	7.77935	7.52675	7.97013	7.58571
MICAL3	212715_s_at	-0.927035	0.00478482	0.161135	-1.91267	8.76338	8.86086	8.76826	9.00782	8.27998	7.32597	9.7528	9.79045	8.99377	9.09003	9.47747	9.46396
TCF3	209153_s_at	-0.926683	0.000566081	0.153819	-0.0755126	8.53554	9.04077	9.08559	9.02885	8.52123	8.11872	10.0899	9.75504	9.32746	9.69265	9.51842	9.50735
TGFB1	203085_s_at	-0.925841	0.0054908	0.162448	-2.03185	6.79129	6.63737	6.35092	7.01548	7.06198	6.05409	8.37853	7.4274	6.96173	7.45401	8.25372	6.99078
NA	228464_at	-0.924853	0.00301694	0.153819	-1.5134	4.86513	5.43069	5.30875	4.70623	4.82042	4.74302	5.18659	5.75115	6.87332	6.15433	5.74365	5.71434
C7orf26	219261_at	-0.920804	0.0158112	0.198072	-2.94531	5.13979	5.13572	5.3651	5.78081	5.31718	3.83911	7.06764	6.21365	5.2994	5.84706	6.03762	5.63716
CCPG1	222156_x_at	-0.918858	0.00936352	0.177829	-2.49369	4.86346	5.43619	4.65403	4.91515	4.81109	4.04128	5.11521	5.76036	6.73021	5.86005	4.86356	5.90496
SORBS3	209253_at	-0.918679	0.00191397	0.153819	-1.12019	6.77823	6.95538	7.18821	7.53473	6.83293	6.51167	8.6337	7.73286	7.59929	7.40988	8.27288	7.66461
FAM89B	32209_at	-0.916936	0.0141005	0.192002	-2.84683	7.60805	7.60696	7.49438	8.04765	7.0275	6.14988	9.12541	8.23887	7.96676	8.31094	8.39384	7.40021
EIF5B	201027_s_at	-0.912992	0.00716766	0.167095	-2.26257	7.11922	8.29132	6.98295	7.80243	7.89436	7.03998	7.70835	8.60024	9.23206	8.12977	8.32991	8.60789
SYNGR2	201079_at	-0.911285	0.00292021	0.153819	-1.48521	10.2329	10.3829	10.276	10.4657	9.80435	9.72428	11.4579	11.036	11.2804	10.8988	11.605	10.0757
ACY1	202740_at	-0.908264	0.00469671	0.160958	-1.89657	7.42152	7.70906	7.82044	8.37393	7.97136	6.93661	9.48058	8.74016	8.14911	8.21664	8.57401	8.52198
CALD1	201617_x_at	-0.907816	0.0145862	0.193959	-2.87597	7.55134	7.93316	8.56149	8.00894	6.57922	8.17907	8.59963	8.60453	8.90897	7.85357	8.81255	9.48086
RBCK1	207713_s_at	-0.906537	0.00100525	0.153819	-0.566152	7.66942	8.03649	7.19262	8.12447	7.92438	7.50147	9.15202	8.47451	8.53345	8.50436	9.02715	8.19658
CPSF1	33132_at	-0.904297	0.00143482	0.153819	-0.871856	7.29964	7.17799	6.64629	7.59835	7.34447	6.84909	8.72166	8.21798	7.83268	7.8842	8.18093	7.50419
SLC38A10	212890_at	-0.902055	0.0125733	0.189748	-2.74809	6.77239	7.13672	6.73197	7.2965	7.02481	5.58331	8.4875	7.97783	7.13797	7.53629	7.83836	6.98007
FSTL3	203592_s_at	-0.901655	0.0129694	0.189748	-2.77482	7.03822	6.85141	7.03835	7.70873	6.46711	6.82261	8.96734	8.31676	8.0653	7.39823	7.69983	6.8889
NAT6	210874_s_at	-0.901406	0.00274227	0.153819	-1.43084	6.47831	6.86388	6.45036	7.12589	6.67255	6.29643	8.42549	7.2746	7.45606	7.18211	7.93104	7.02655
C8orf30A	221629_x_at	-0.899307	0.00680217	0.166473	-2.21727	6.24631	6.83242	6.38559	7.18382	6.68223	6.12947	8.60247	7.56128	7.05202	7.16442	7.55373	6.92175
LOC440104	227106_at	-0.899037	0.00922126	0.177829	-2.48046	7.44347	7.78814	7.8056	7.55102	7.76982	5.87945	8.20655	7.9961	8.45671	8.28982	8.562	8.12055
PRAF2	203456_at	-0.897664	0.0146566	0.194114	-2.88011	7.44703	7.3729	7.79431	8.12715	7.62007	6.27756	9.01807	8.29328	8.00887	8.16784	8.99283	7.54412
SCRIB	212556_at	-0.895225	0.000625392	0.153819	-0.160372	9.18462	9.48404	9.26376	9.58918	9.09222	9.3112	10.8615	10.2175	10.0476	10.1481	10.4151	9.60662
HSPB11	215691_x_at	-0.895126	0.00862554	0.175976	-2.42273	8.00096	8.58916	7.97832	7.46223	8.40814	6.60347	8.43905	8.9712	8.88615	8.88163	8.42159	8.81341
NA	205634_x_at	-0.893569	0.00546743	0.162448	-2.02816	6.01677	6.01962	6.08351	6.69878	5.99004	5.67571	7.74276	6.46663	7.58965	6.85157	6.98945	6.20577
PPP1R13L	218849_s_at	-0.893213	0.00123728	0.153819	-0.74445	8.9452	8.95679	8.71227	8.76504	8.89163	8.44954	10.2663	9.79737	9.40586	9.45332	10.1498	9.00709
RIMKLB	229344_x_at	-0.89042	0.012381	0.188043	-2.73481	6.4917	7.5097	7.50949	7.16853	7.39986	6.63343	6.98772	8.05441	9.0297	8.2702	7.6255	8.08769
OTUB1	38710_at	-0.889715	0.00507314	0.162334	-1.96334	9.38696	9.81235	9.63493	10.19	9.89018	8.63743	11.1203	10.3961	10.1975	10.3555	10.8143	10.0064
DNPEP	201937_s_at	-0.889348	0.0141362	0.192002	-2.849	7.5509	7.68014	7.41415	7.90715	7.40681	5.97208	9.00096	8.24651	7.72424	7.96518	8.49871	7.83173
PACS2	1555823_at	-0.888267	0.00593018	0.165598	-2.09851	6.20286	6.01165	5.66346	6.18407	5.95747	5.60288	7.80191	6.98472	6.08063	6.4416	7.28577	6.35735
RNASEH2C	227543_at	-0.885599	0.0155192	0.1969	-2.92929	5.29627	5.30631	4.22109	5.75105	6.08117	4.56997	6.93605	6.30301	5.65348	5.82865	6.10817	5.71008
RAB40C	227698_s_at	-0.883929	0.00471473	0.160958	-1.89989	7.95038	8.28615	8.02504	8.40926	8.52655	7.81286	9.93089	9.26794	8.55644	8.76345	9.44723	8.34787
MPL	207550_at	-0.883216	0.0112023	0.18418	-2.64852	5.33148	5.09339	4.54925	5.81028	5.05509	4.16964	5.94618	5.61012	5.11239	5.98984	6.75918	5.89072
CROCCL1	211038_s_at	-0.882321	0.00706443	0.167095	-2.25002	5.67362	5.82762	4.93211	5.64033	6.44258	4.93299	6.39598	6.65111	6.60626	6.22498	5.80174	7.0631
ZYX	215706_x_at	-0.881908	0.0130696	0.189748	-2.78145	8.22885	8.45615	9.08313	9.2012	8.59887	7.31466	10.0526	9.46543	9.01322	8.81964	9.6309	9.19248
LOC100288152	226125_at	-0.880748	0.0135371	0.189748	-2.81172	7.21832	7.04947	7.68635	7.46651	7.33479	5.67446	7.89971	7.39067	7.60143	8.20144	8.42758	8.19354
ABCC3	239217_x_at	-0.880268	0.0111868	0.18418	-2.64732	6.45216	6.16282	6.07554	6.77371	5.87477	5.14626	7.66791	6.72016	6.70376	6.39603	7.6627	6.6163
FUK	226072_at	-0.878684	0.00609831	0.165739	-2.12272	6.60442	6.94743	6.24223	7.19968	6.76196	5.87664	8.20012	7.54468	7.57633	7.34894	7.57841	6.65599
PML	206503_x_at	-0.877134	0.0158121	0.198072	-2.94536	6.81325	6.78934	7.55001	7.564	6.15275	6.27326	8.50574	7.46341	7.73665	7.21946	8.37673	7.10344
FMNL2	226184_at	-0.876578	0.00597362	0.16567	-2.10483	9.11015	10.0104	9.75671	9.93343	9.29518	8.94679	10.145	10.4513	10.8293	9.78787	9.9676	11.1312
OAF	225510_at	-0.875135	0.00982005	0.178635	-2.53482	5.05835	5.35428	6.10032	5.48995	5.17892	4.529	6.95082	6.75115	5.75632	5.92968	5.97554	5.59813
AHCTF1	226115_at	-0.875027	0.00242302	0.153819	-1.32384	6.74385	7.2567	6.45152	6.95789	7.16355	6.01025	7.31352	7.32736	8.1493	7.4978	7.68333	7.86262
CPSF1	201639_s_at	-0.874723	0.00063662	0.153819	-0.175538	6.66159	6.59805	6.32647	7.08068	6.89498	6.37893	8.0818	7.69923	7.3911	7.31101	7.54279	7.16314
STOML1	33736_at	-0.874179	0.0135944	0.189748	-2.81536	8.0407	8.10284	8.54342	8.63829	8.06482	7.20534	9.96547	9.08944	8.37434	9.03861	9.18276	8.18987
FBXL16	227641_at	-0.873068	0.0100868	0.179537	-2.55797	5.49241	4.83859	5.90497	5.29857	4.86598	5.16211	7.06145	6.49192	5.25129	5.63993	6.36881	5.98765
INPP5E	204706_at	-0.872653	0.0136658	0.189748	-2.81987	5.48211	6.11846	5.75254	5.92577	5.75276	4.71877	7.35843	6.97144	6.15564	6.09054	6.78658	5.62369
FOSL1	204420_at	-0.871874	0.005881	0.164854	-2.0913	7.26037	7.81711	7.87298	7.99091	7.40847	6.56341	8.78452	8.24036	7.79746	8.09429	8.91403	8.31383
NOC3L	218889_at	-0.869059	0.0149938	0.19514	-2.89968	5.552	6.50417	5.42491	5.08078	6.47441	5.00059	5.65	6.45687	7.09512	6.56076	6.69831	6.79013
SF3A2	209381_x_at	-0.868627	0.0122047	0.187557	-2.72244	7.82086	7.74737	8.24942	8.313	8.36565	6.5968	9.34498	8.63443	8.22525	8.37049	9.06602	8.6637
COL4A3BP	226277_at	-0.868466	0.0143385	0.192758	-2.86123	7.55046	8.3462	6.28961	8.16663	7.22023	7.02057	7.89303	8.22503	8.72682	8.10244	8.40792	8.44926
NA	244740_at	-0.868454	0.0162994	0.19937	-2.97144	6.03284	5.81453	5.65118	6.36381	6.02874	5.40648	7.51142	7.74325	5.94301	6.93253	5.97643	6.40168
SNHG12	223773_s_at	-0.866058	0.000988033	0.153819	-0.551343	10.0291	10.5662	10.3796	9.54634	10.3563	10.1978	10.6632	11.2688	11.477	11.1328	10.7832	10.9467
C4orf48	229860_x_at	-0.865592	0.00432518	0.159145	-1.82521	9.76496	9.57347	9.77896	10.0044	9.31533	9.19079	11.3526	10.2875	10.7705	10.0391	10.562	9.80978
C5orf45	220341_s_at	-0.864907	0.00601715	0.165739	-2.11112	6.53995	6.8595	7.38566	7.49943	6.71999	6.07247	8.12274	7.69956	7.71248	7.31548	7.19152	8.22467
ZMYM2	226512_at	-0.864842	0.0136901	0.189748	-2.8214	5.47161	5.99041	5.68747	5.60666	6.08072	4.12704	6.40314	6.1381	6.95159	6.32597	5.81494	6.51922
C15orf52	227272_at	-0.86428	0.00732458	0.167269	-2.28131	8.92175	9.45072	8.27029	9.18391	8.16825	8.23786	9.94096	10.1517	9.68559	9.30556	9.34429	8.99035
EIF5B	201026_at	-0.862776	0.0140828	0.192002	-2.84575	6.75622	7.92679	7.10484	7.13964	7.54444	5.7342	7.5143	8.08806	8.17907	7.75688	7.66513	8.17934
NA	215812_s_at	-0.862374	0.00208151	0.153819	-1.19261	7.22596	7.14845	7.18639	7.27361	7.04853	6.34655	8.07032	7.52953	7.64924	7.95254	8.63275	7.56933
PAOX	50400_at	-0.862282	0.00730559	0.167269	-2.27907	6.17659	5.59458	5.67242	6.71743	5.97444	5.67171	7.83442	6.85673	6.74986	6.1319	6.67505	6.73288
NSUN5P2	213460_x_at	-0.860794	0.000374529	0.153819	0.274882	7.24007	7.67406	7.56901	7.89119	7.74719	7.27228	8.89946	8.38148	8.43439	8.13028	8.52105	8.1919
RAB3GAP2	202372_at	-0.860528	0.0107455	0.182466	-2.61259	4.73992	5.97054	4.5484	5.83805	5.70275	4.95139	5.72264	6.44672	6.86903	5.89797	5.7998	6.17807
CAMSAP1L1	217196_s_at	-0.86036	0.00288415	0.153819	-1.47446	5.89962	6.54227	5.91435	5.59625	5.27887	5.53833	6.59544	6.33193	7.16505	6.13542	6.80328	6.90071
BCAP29	225677_at	-0.860098	0.0139305	0.191001	-2.83638	5.334	6.537	4.81791	5.80973	5.90533	5.12009	5.60532	6.35614	7.17251	6.66093	6.43523	6.45451
MTMR9	213278_at	-0.859626	0.014909	0.19506	-2.8948	5.12563	6.4379	4.89351	5.67333	5.24964	4.24148	5.65513	6.25717	6.13775	5.92463	6.1471	6.65746
ASL	204608_at	-0.857683	0.00893707	0.177592	-2.4534	8.16401	8.04304	7.85726	8.33498	8.06919	6.94187	9.58979	8.73608	8.46646	8.71705	9.0333	8.01379
CACNB3	34726_at	-0.857525	0.010237	0.180588	-2.57074	7.93786	8.16438	8.36885	7.92916	7.77628	6.99671	9.53735	9.25181	8.15922	8.6949	8.58123	8.09387
FAM160A2	223637_s_at	-0.857213	0.00678607	0.166473	-2.21522	6.21061	6.54977	7.11887	6.47961	6.66212	5.59739	8.14524	7.39963	7.11316	7.25313	7.0201	6.83039
ZNF574	218762_at	-0.856853	0.00233484	0.153819	-1.2918	5.94616	5.96921	6.02151	6.43678	6.29612	5.76985	7.59757	7.17579	6.6598	6.35708	7.28808	6.50244
MICALL1	221779_at	-0.856826	0.00474576	0.160958	-1.90557	8.41407	8.51884	7.84753	8.67222	8.20562	7.54596	9.63405	9.29106	8.74009	8.89089	9.41084	8.37826
ACAP3	225542_at	-0.856211	0.00464411	0.160958	-1.88682	5.70734	5.81732	5.62969	6.54195	5.86725	5.35354	7.51849	6.63176	6.62689	6.27288	6.87334	6.13099
C20orf29	219706_at	-0.855704	0.0133897	0.189748	-2.8023	7.17842	7.23185	6.36343	7.93278	7.31331	6.6874	8.77472	8.01273	7.35329	7.48996	8.52406	7.68666
MAPK8IP3	213178_s_at	-0.855481	0.0148343	0.194978	-2.89048	5.90704	5.96061	6.3475	6.75237	5.79228	5.3287	7.20507	7.29077	7.42662	6.09309	7.20666	5.99919
ZMIZ2	54970_at	-0.855326	0.00312126	0.153819	-1.54281	10.4112	10.7102	11.2551	11.0349	10.2071	9.89091	11.7161	11.4115	11.4563	11.0229	11.7579	11.2767
PYCR1	202148_s_at	-0.855081	0.012068	0.186855	-2.71273	5.83545	5.98804	6.42017	6.48993	5.51045	5.75102	7.82827	6.916	7.02933	6.39497	7.09264	5.86432
C1orf106	219010_at	-0.854064	0.0021356	0.153819	-1.21476	10.1667	10.1664	9.90866	9.98022	9.64766	9.30407	11.2155	10.7546	10.5577	10.758	11.0207	9.99164
ADCK2	222117_s_at	-0.853814	0.00746422	0.168045	-2.29765	5.21899	5.24368	5.27234	5.89881	4.89526	4.42069	6.38835	5.62601	5.78828	5.6589	6.85	5.76111
GUK1	213621_s_at	-0.851705	0.0106765	0.182337	-2.60703	7.8305	7.69488	7.97996	8.21248	7.51323	6.89705	9.30755	8.52752	8.34427	8.37748	9.05642	7.62508
PPDPF	218010_x_at	-0.849886	0.00356609	0.153819	-1.65812	10.3317	9.80947	9.47237	10.7018	10.6215	10.2227	11.503	10.9445	10.6419	10.8925	11.4631	10.8139
DNM1L	226154_at	-0.849545	0.0105739	0.182029	-2.5987	9.08957	10.1682	9.02842	9.21264	9.89067	8.70059	9.61708	10.3404	10.9574	10.2122	9.71339	10.3468
TBC1D20	226664_at	-0.849527	0.00479853	0.161135	-1.91515	6.41453	6.01791	6.66674	6.48571	6.00152	6.09466	8.21246	6.83401	6.71323	7.2506	7.00116	6.76678
NA	207856_s_at	-0.848866	0.00278867	0.153819	-1.44535	7.69118	8.12683	8.04164	8.06133	8.03674	7.33013	9.30076	9.11144	7.96627	8.52973	8.81792	8.65493
VPS18	223346_at	-0.848348	0.00704185	0.167095	-2.24725	7.60964	7.76526	7.38517	7.92744	6.99508	6.67533	9.07783	8.35106	8.03587	8.00519	8.33348	7.64458
ZFC3H1	213065_at	-0.848151	0.0135796	0.189748	-2.81442	8.60072	9.64083	9.55368	8.786	9.36875	8.4361	9.17396	9.66645	10.9399	9.96977	9.70268	10.0222
LOC286208	1560089_at	-0.848041	0.0031532	0.153819	-1.55162	7.20879	8.31529	7.66328	8.06294	8.37636	7.50336	9.07328	8.76572	9.09226	8.29874	8.3974	8.59087
HSPH1	208744_x_at	-0.846979	0.0160913	0.198239	-2.9604	6.7635	7.65656	6.28471	7.17451	7.11434	6.05071	7.13514	8.03801	8.28665	6.97234	7.56085	8.13321
SGSM2	36129_at	-0.846725	0.00245445	0.153819	-1.33498	8.90298	8.92284	8.6858	9.52569	9.05733	8.10668	10.1278	9.97406	9.67264	9.55863	9.60519	9.34338
PRAGMIN	235085_at	-0.846678	0.00823169	0.17388	-2.38232	7.36289	8.0343	8.50464	8.47886	7.49244	7.53943	9.32661	8.97831	8.68845	8.11044	9.11671	8.27212
NCLN	222206_s_at	-0.845888	0.0119929	0.186835	-2.70735	7.09157	7.18487	7.59368	7.17796	7.0194	6.31341	8.70931	7.94287	7.58403	7.50696	8.59841	7.11463
GIGYF1	226768_at	-0.844949	0.00175936	0.153819	-1.04753	7.52169	7.31023	7.58419	7.3876	8.05989	7.09953	8.89227	8.54095	7.75669	8.12551	8.49848	8.21892
NA	218317_x_at	-0.844945	0.00153005	0.153819	-0.927185	8.66034	8.55915	8.63042	9.1161	8.67347	8.50638	9.97758	9.33267	9.96287	9.29779	9.7834	8.86122
NSUN5	203802_x_at	-0.844666	0.00171504	0.153819	-1.02553	6.72821	7.08746	7.01966	7.52764	7.27113	6.61578	8.55912	7.76705	7.71779	7.5912	8.09526	7.58744
ZBTB45	229862_x_at	-0.84376	0.00361062	0.15396	-1.66886	5.3723	5.3953	5.28543	5.89069	5.50177	4.85933	7.02791	6.06503	6.14379	5.72125	6.55736	5.85203
OSBPL7	227946_at	-0.843127	0.00312434	0.153819	-1.54367	5.75267	5.88501	5.59983	6.26578	5.55365	6.20258	7.32678	6.86166	6.43146	6.13788	7.20541	6.35508
FAM189B	203550_s_at	-0.842864	0.00177791	0.153819	-1.05657	8.46239	8.85532	8.59086	9.24658	8.54636	8.12952	9.92483	9.2554	9.52503	9.2111	9.84408	9.12779
TRIM26	202702_at	-0.842732	0.0139479	0.191001	-2.83746	6.63293	7.11871	6.85327	6.94181	6.90385	5.66178	8.16247	7.88246	6.49633	7.32019	7.73497	7.57232
ILVBL	210624_s_at	-0.842049	0.00528402	0.162448	-1.99861	7.66078	7.56284	7.23497	7.82996	7.94723	7.21886	9.16762	8.06941	8.42741	8.49442	8.78884	7.55923
PCM1	214937_x_at	-0.84183	0.0102708	0.18064	-2.57358	7.21025	8.17297	7.04324	7.25364	8.43021	6.87632	7.9599	8.62143	8.72353	8.36357	7.87761	8.49158
NA	226076_s_at	-0.841281	0.0020841	0.153819	-1.19368	9.09843	9.02834	9.19052	9.53786	9.42909	8.33891	10.1215	9.75201	9.48888	10.1612	10.3258	9.82146
ZDHHC24	227549_x_at	-0.841281	0.00660142	0.165959	-2.19134	6.35585	6.35879	6.44667	6.90269	6.32436	5.95462	7.94528	6.69222	7.77804	7.18306	7.35402	6.43804
GAS2L1	31874_at	-0.840947	0.00690342	0.166938	-2.23006	8.91343	8.87438	9.46406	9.67616	8.89372	8.31665	10.5526	9.7332	9.62186	9.3689	10.3181	9.58948
CDKN1A	202284_s_at	-0.839864	0.00246749	0.153819	-1.33956	11.1511	10.9809	10.5239	10.979	10.0802	10.1795	11.9745	11.6318	11.5038	11.3812	11.3317	11.1106
NEK1	213331_s_at	-0.839844	0.0142765	0.192121	-2.8575	6.74096	7.41356	6.76217	6.63782	6.86228	6.08497	6.74984	7.61382	8.17015	6.81993	8.00613	8.18098
GLI4	238364_x_at	-0.839244	0.0125954	0.189748	-2.74961	7.81032	7.43139	8.15738	8.08993	8.2803	6.34693	8.83899	8.41951	8.67642	8.35449	8.65884	8.20345
ISYNA1	222240_s_at	-0.838842	0.0116602	0.185595	-2.68308	9.20105	9.04311	8.81981	9.73736	10.0714	8.61247	10.7568	9.99518	10.0281	10.1297	10.3627	9.24578
C16orf5	223960_s_at	-0.838341	0.00535495	0.162448	-2.01016	8.769	8.32748	8.94725	8.9136	8.76854	8.32173	10.3246	9.64713	8.68961	9.47473	9.82516	9.11646
MAP1S	218522_s_at	-0.835956	0.00191476	0.153819	-1.12054	7.18128	7.37386	7.24841	7.62149	7.38357	7.21513	8.99359	8.27091	8.17256	7.62449	8.23422	7.7437
ITSN2	209898_x_at	-0.834889	0.0147378	0.194512	-2.88487	6.57632	7.07443	5.92932	6.16649	7.5417	6.06126	6.74459	7.6501	8.08858	7.39244	7.14323	7.33991
MIER2	44822_s_at	-0.834754	0.00810993	0.173657	-2.36943	6.53641	6.48367	5.98616	6.49813	6.34605	5.85835	8.18972	7.16781	6.60596	6.80647	7.41209	6.53522
BCS1L	207618_s_at	-0.834657	0.00931824	0.177829	-2.4895	6.49885	7.21188	7.1212	7.68103	7.23263	6.26267	8.52791	7.98891	7.19519	7.42504	8.058	7.82115
IWS1	224768_at	-0.833261	0.0154735	0.1969	-2.92676	7.17048	8.11068	6.2151	7.30892	6.89204	6.57764	7.3949	8.1836	8.59422	7.75449	7.55373	7.79349
WDR81	226738_at	-0.833127	0.0154897	0.1969	-2.92766	6.22603	6.53757	7.1063	6.82459	6.47176	5.42745	8.03412	7.16248	6.63441	6.7435	7.67537	7.34258
KIAA0284	213242_x_at	-0.832916	0.00607819	0.165739	-2.11985	7.81799	7.86731	7.81091	7.95078	7.16641	7.17687	9.18831	8.83997	8.30102	8.06456	8.66316	7.73077
WDR13	222138_s_at	-0.829019	0.0153373	0.196399	-2.91916	8.11669	8.29518	9.21378	9.14207	8.57131	7.31311	9.83974	9.02289	9.22502	9.02169	9.49693	9.02
CHST12	222786_at	-0.828171	0.00435897	0.159145	-1.83195	7.52206	7.76434	8.07597	8.02091	7.63337	6.99361	9.18526	8.54956	7.96501	8.10538	8.77849	8.39559
DNAJC21	238337_s_at	-0.827059	0.0117139	0.185707	-2.68704	7.4008	8.10746	6.63256	6.75346	7.40931	6.20973	7.56295	8.03539	7.88822	7.63866	8.07405	8.27642
VARS	201797_s_at	-0.826264	0.00638705	0.165959	-2.16277	6.60149	7.26028	7.57497	7.65997	6.95766	6.71028	8.71752	8.08655	7.62568	7.58626	8.1926	7.51362
NA	38340_at	-0.825874	0.0105399	0.182029	-2.59591	8.48453	8.61032	8.75087	8.33135	8.1197	7.12388	9.70684	9.05781	8.7788	9.20406	9.13429	8.49409
C13orf23	218420_s_at	-0.825434	0.00127999	0.153819	-0.773623	7.44711	7.96509	7.27406	7.82632	7.37143	6.936	8.54214	8.51531	8.00214	8.00492	8.53384	8.17425
AUP1	220525_s_at	-0.825238	0.00187772	0.153819	-1.10369	8.89604	9.3308	9.29942	9.62438	9.17257	8.82209	10.4346	10.0011	9.67709	9.67694	10.5754	9.73159
SPATA2L	214965_at	-0.824073	0.0137966	0.189965	-2.82807	8.96367	9.08146	9.07482	9.46199	9.24495	8.22353	10.7564	10.0582	10.0967	9.49233	9.6986	8.89262
TAP1	202307_s_at	-0.823045	0.00961055	0.177829	-2.51619	7.95733	8.4197	7.75739	8.58694	7.3678	7.70502	9.23396	9.14143	8.851	8.66319	9.04356	7.7993
PDS5B	207956_x_at	-0.819471	0.014267	0.192121	-2.85693	7.11677	8.22383	7.36426	7.34481	8.58151	6.64069	8.00142	8.23631	8.53964	8.5358	8.2701	8.60542
NSUN5P1	214100_x_at	-0.819256	0.000552549	0.153819	-0.0549264	7.49382	7.77214	7.72662	8.07328	7.90934	7.51025	9.11286	8.55267	8.55436	8.23959	8.59105	8.35045
NA	227853_at	-0.818547	0.0164461	0.199475	-2.97913	8.0403	8.01017	6.82571	8.32563	7.91952	7.1387	9.02187	8.71006	7.90103	8.15949	9.17985	8.199
NA	211996_s_at	-0.817981	0.00646728	0.165959	-2.17357	10.2537	10.8175	10.3546	10.4695	11.261	10.0478	11.233	11.7412	11.964	11.2437	10.6343	11.2958
CCDC91	218545_at	-0.816215	0.00928286	0.177829	-2.48621	5.83209	6.36647	5.6311	6.00818	5.74175	4.80947	5.74344	6.43841	7.07678	6.56301	6.70473	6.75998
NOSIP	217950_at	-0.814699	0.00348329	0.153819	-1.63778	10.2138	10.3245	10.0361	10.8543	10.4651	9.8696	11.7359	10.9604	11.3093	10.8406	11.3132	10.4923
SMARCAD1	223197_s_at	-0.812845	0.0101367	0.179874	-2.56224	5.75231	6.47618	5.5219	5.91978	6.45879	5.58767	5.78515	6.58452	7.24505	6.97486	6.72313	7.28098
HNRNPA2B1	225932_s_at	-0.809767	0.0135317	0.189748	-2.81138	9.99631	11.1693	10.5151	10.3126	11.1244	9.94648	10.5412	11.4501	11.7677	11.3717	10.9154	11.8768
PLXNA1	221538_s_at	-0.80887	0.00771748	0.170687	-2.32652	8.85727	9.02458	9.12202	9.24811	8.46176	8.32705	10.3985	10.05	9.25418	9.41941	9.81576	8.95619
PRPF38B	218040_at	-0.807685	0.00929555	0.177829	-2.48739	7.08403	7.56586	6.28326	6.39099	7.26675	6.14036	7.10386	7.71166	7.71808	7.64292	7.34823	8.05262
ZNF710	39891_at	-0.806475	0.00929177	0.177829	-2.48704	6.04702	6.46693	5.31016	6.19978	5.57433	5.309	7.25894	6.82431	6.51351	6.34087	6.88325	5.9252
ZCCHC2	224503_s_at	-0.806129	0.0163083	0.19937	-2.97191	4.86331	5.3852	4.81233	5.92522	4.48479	4.50836	5.70908	6.18601	5.58162	5.24517	6.65688	5.43722
GGA1	45572_s_at	-0.805162	0.0066496	0.166016	-2.19764	8.27849	8.41733	8.57063	8.55242	8.26711	7.24508	9.5548	9.27411	8.9324	8.76817	9.15954	8.47302
TAF1C	203938_s_at	-0.804843	0.0017784	0.153819	-1.05681	7.34854	7.53977	7.21652	7.82366	7.74055	6.67162	8.52365	8.40809	8.08005	7.99447	8.13532	8.02814
EME2	1569868_s_at	-0.804598	0.0032624	0.153819	-1.58108	10.948	10.2882	10.0226	10.311	9.85802	9.83436	10.9742	10.8403	11.4128	11.0722	11.3232	10.4672
IDUA	213723_s_at	-0.804187	0.0161778	0.198843	-2.96501	6.26171	6.11253	6.6693	7.07532	6.77461	5.90522	8.00588	7.44661	7.67005	6.98112	7.30335	6.21681
SLTM	217828_at	-0.803379	0.00222454	0.153819	-1.25	7.74162	8.65474	8.02963	7.81417	8.48795	7.93057	8.58192	8.9726	9.3962	8.79985	8.58144	9.14695
USP35	229198_at	-0.802974	0.00157299	0.153819	-0.951028	5.85588	5.86362	5.76269	6.12328	5.58886	5.59503	6.99491	7.08964	6.70448	5.98896	6.46376	6.36546
SERINC2	224762_at	-0.802908	0.0123595	0.187896	-2.73331	10.4893	10.2985	10.2662	10.0144	10.5601	9.45937	11.6201	11.0057	10.8533	11.2673	11.261	9.89793
FASTK	202676_x_at	-0.80206	0.00542002	0.162448	-2.02062	6.81951	6.99536	7.34262	7.22133	7.02606	6.49739	8.57675	7.62329	7.47161	7.64655	8.22147	7.17495
PDGFB	216061_x_at	-0.801974	0.0108627	0.182515	-2.62195	6.03276	6.1313	6.01235	5.95138	5.29074	5.2947	7.21085	7.24298	6.56186	6.24296	6.53287	5.73355
VAT1	208626_s_at	-0.801836	0.00953881	0.177829	-2.50972	10.6993	10.4538	11.0562	11.0075	9.78765	9.62725	11.7262	11.4499	11.1605	11.0005	10.9852	11.1204
UBL3	201535_at	-0.801043	0.0141978	0.192002	-2.85274	5.31007	6.17921	4.6384	5.62486	5.33319	4.78268	5.3071	6.00108	6.73981	6.16674	6.07396	6.38597
RASAL1	219752_at	-0.800901	0.00559238	0.16393	-2.04773	7.40045	8.00468	7.89805	7.39262	7.57086	6.93976	8.8905	8.455	8.16158	8.67788	8.25117	7.57569
SLC35C2	225037_at	-0.800477	0.00309941	0.153819	-1.53673	8.81117	8.82347	8.61475	9.02403	9.13378	8.34939	10.3395	9.56813	9.45101	9.29749	9.83378	9.0695
ULK3	225067_at	-0.799519	0.0135263	0.189748	-2.81104	5.2169	5.28007	5.73836	5.79193	4.74001	4.69291	6.78633	6.40696	5.53303	5.74454	6.37402	5.41243
ARAP3	218950_at	-0.798557	0.00796063	0.172399	-2.35336	5.19784	5.49379	6.01895	6.43692	5.41239	5.42371	6.90159	6.50895	5.91659	6.60331	6.90952	5.93498
PDLIM7	214266_s_at	-0.79811	0.00871249	0.175976	-2.4314	5.47161	5.68868	6.49447	6.52894	6.02089	5.84888	7.56562	6.99773	6.56449	6.53536	7.03681	6.14212
ZNF672	218068_s_at	-0.797427	0.0117003	0.185677	-2.68604	7.92277	7.81597	8.21708	7.51836	8.03179	6.76261	9.03111	8.6214	7.91612	8.63513	8.89497	7.95443
LOC100288438	231422_x_at	-0.797309	0.00608562	0.165739	-2.12091	8.754	8.83149	8.84609	9.50465	9.22091	8.22275	10.3735	9.44512	9.79168	9.49412	9.89086	9.16846
DPP7	238012_at	-0.797089	0.00475281	0.160958	-1.90685	5.90013	5.87328	6.84542	6.01589	5.56304	5.80509	6.89777	7.08699	6.44782	6.22797	7.00908	7.11577
FBXL15	218938_at	-0.796774	0.0134083	0.189748	-2.80349	5.24477	5.10687	4.9781	5.63118	5.64807	5.04931	7.04258	5.917	6.27097	6.00665	6.20254	4.99919
YIF1B	226437_at	-0.796574	0.0106142	0.182029	-2.60198	7.10931	6.92533	6.76278	7.22489	6.99515	6.33815	8.71292	7.46904	7.7429	7.33465	7.93974	6.9358
DGAT1	203669_s_at	-0.79544	0.0118179	0.186799	-2.69467	5.73624	5.76192	6.24446	5.95274	5.71677	4.89537	7.19118	6.47394	6.55642	6.53476	6.76784	5.55599
EMILIN3	228307_at	-0.794665	0.0144858	0.193756	-2.87002	6.59128	6.47352	6.26309	6.69179	5.74535	5.08119	7.32169	6.76898	6.28447	6.87435	7.34167	7.02305
MUM1	229033_s_at	-0.79395	0.00614506	0.165959	-2.12933	7.20109	7.51454	7.04478	8.26792	8.18264	7.29767	8.33235	8.13526	8.13894	8.13353	8.78668	8.74559
MEGF8	227327_at	-0.791906	0.00619605	0.165959	-2.13648	7.895	7.641	7.74532	8.05172	7.68797	6.81247	8.96481	8.52148	8.05208	8.06261	8.88644	8.0975
HSPH1	206976_s_at	-0.788221	0.00274392	0.153819	-1.43136	8.24317	9.10769	8.48593	8.12201	8.1816	8.22489	8.83402	9.57288	9.51857	8.88256	8.92451	9.36207
NECAB3	210720_s_at	-0.787884	0.00912687	0.177829	-2.47157	8.10826	8.27031	8.26949	8.39135	8.7216	7.67026	9.48309	8.55221	9.35165	8.99187	9.58149	8.19827
CYC1	201066_at	-0.787596	0.00335914	0.153819	-1.60637	7.56764	7.45596	7.77937	7.87545	8.34847	7.39493	9.26084	8.47745	8.37455	8.40686	8.52312	8.10457
MINA	213188_s_at	-0.785166	0.0127726	0.189748	-2.76164	8.34588	8.98561	7.31109	8.06193	8.52364	7.66277	8.36127	9.10231	9.43546	8.88855	8.79793	9.01639
FBXL18	227500_at	-0.785154	0.00880899	0.176013	-2.44092	5.52915	6.32484	5.6659	6.33909	5.92194	5.32164	7.41036	6.55679	6.63312	6.00992	6.91302	6.29026
STX10	212625_at	-0.783719	0.0104442	0.181882	-2.58803	7.32564	7.14902	7.96155	7.48792	7.91418	6.56512	8.68421	7.97691	8.18529	8.03341	8.63992	7.58602
PPDPF	227994_x_at	-0.783213	0.00381748	0.156262	-1.71709	10.7261	10.1789	9.94859	11.114	11.0026	10.6249	11.6331	11.3518	11.0553	11.2518	11.7933	11.2092
TBC1D13	44696_at	-0.783018	0.00305839	0.153819	-1.52521	7.93377	7.96829	7.81698	8.24314	7.74806	7.39764	9.36789	8.68611	8.14399	8.50037	8.77086	8.33677
NLE1	203867_s_at	-0.782057	0.00838995	0.174984	-2.39878	6.0386	6.21588	5.58986	6.88486	6.5114	6.08744	7.89336	6.75818	6.79119	6.80147	7.08128	6.69489
NA	223072_s_at	-0.781849	0.0131099	0.189748	-2.7841	7.32086	7.15787	6.37502	7.40352	7.24297	6.43188	8.59163	7.91024	7.45436	7.80853	7.86078	6.99767
RAC2	213603_s_at	-0.781836	0.00358156	0.153819	-1.66187	7.92837	8.07221	7.82167	8.70938	7.81113	7.50339	9.29249	8.81039	8.63851	8.61477	8.89165	8.28936
LIN37	213526_s_at	-0.781046	0.00908233	0.177829	-2.46734	7.31612	7.23659	7.92282	7.73275	7.72694	6.7081	8.81855	8.15287	8.2237	7.5994	8.67566	7.85941
SEPW1	1555851_s_at	-0.780252	0.00522664	0.162448	-1.98915	8.93698	9.13975	9.05705	9.84277	8.67917	8.60913	10.3326	9.70898	9.83416	9.85647	9.97822	9.236
NA	238041_at	-0.778261	0.0106429	0.182029	-2.60431	6.09558	7.01456	7.24664	6.1002	6.20991	5.61742	6.93672	7.36351	7.48206	6.86573	7.09354	7.21232
TRIB3	218145_at	-0.777522	0.00631644	0.165959	-2.15314	7.73433	7.75541	7.43606	7.6942	7.62394	7.32332	9.17407	8.64268	7.51329	8.58667	8.17393	8.14175
SPG7	214494_s_at	-0.777074	0.00611497	0.165739	-2.12508	8.21442	8.53089	8.17434	8.91302	8.57385	7.6441	9.55077	9.62073	9.1431	8.93498	8.72676	8.73674
SMARCA5	213859_x_at	-0.776221	0.00849338	0.175511	-2.40938	6.85158	7.8033	6.39746	6.87967	7.27765	6.68994	7.31844	8.19263	8.02157	7.57998	7.34682	8.0975
SF3A1	216457_s_at	-0.775013	0.00444304	0.159279	-1.84849	8.83769	9.31162	9.13401	9.69614	9.42736	9.18198	10.4924	10.1363	9.25633	9.75384	10.3895	10.2105
GGA1	50277_at	-0.774739	0.0072856	0.167269	-2.2767	8.16817	8.43399	8.51872	8.61837	8.35628	7.30305	9.59773	9.21329	8.91069	8.72079	9.04879	8.55573
FLNA	214752_x_at	-0.774134	0.0129325	0.189748	-2.77237	9.82793	10.0061	10.6074	10.5607	9.42817	9.33341	11.3862	10.8902	10.1383	10.4328	10.854	10.707
MMP15	203365_s_at	-0.774051	0.00414566	0.159145	-1.7885	8.52712	8.42195	8.51478	8.51337	8.00218	7.74347	9.74328	9.06029	9.11623	8.92176	9.08763	8.438
C2CD2L	204757_s_at	-0.773586	0.0135121	0.189748	-2.81013	7.58714	7.40831	8.02027	7.34941	6.63353	6.61405	8.59791	7.80116	7.81697	8.12063	8.44252	7.47504
IMPDH1	204169_at	-0.77355	0.00598795	0.165739	-2.1069	6.07027	6.21681	5.70177	6.64491	6.33085	5.77652	7.50001	7.03936	6.69824	6.59931	7.27982	6.26569
DNAJC10	225174_at	-0.772361	0.0105847	0.182029	-2.59957	6.85262	7.92983	7.24548	7.11617	7.42401	6.58169	7.53821	8.04873	8.76765	7.90439	7.48966	8.03532
KRI1	227587_at	-0.772107	0.00109222	0.153819	-0.63734	9.37964	9.23604	9.8232	9.36968	9.59473	8.91514	10.5398	10.071	10.0684	9.97148	10.3727	9.92768
DDX56	217754_at	-0.771563	0.00512278	0.162448	-1.97177	7.77752	7.97731	7.79591	8.17907	7.70767	7.40464	9.28614	8.7153	7.82503	8.3399	8.82945	8.47569
MEN1	202645_s_at	-0.770118	0.00973787	0.178635	-2.52756	6.51592	6.73657	6.96913	7.08721	6.68288	5.78071	8.17578	7.56832	7.02794	7.19534	7.45025	6.97548
SCAP	212329_at	-0.770093	0.0141623	0.192002	-2.85059	6.67001	6.54725	7.26474	7.25737	6.60832	5.80687	8.21533	7.5207	6.95414	7.30008	7.64805	7.13684
SLC25A29	225306_s_at	-0.768789	0.00439233	0.159233	-1.83855	7.49027	7.58641	7.27322	7.32156	8.05302	7.32116	8.81791	8.37971	8.55347	8.2687	8.14548	7.49311
PITPNM2	1552924_a_at	-0.768397	0.00855282	0.175885	-2.41541	7.24465	6.90289	6.83544	6.15632	7.08515	6.24074	8.15862	7.42375	7.12021	7.42187	7.89179	7.05934
NCAPH2	40640_at	-0.767751	0.0164943	0.199802	-2.98165	8.7448	8.7027	8.78754	9.28966	9.19562	8.1051	10.3456	9.25368	9.84374	9.30742	9.96343	8.71801
SPATA20	218164_at	-0.767074	0.00660949	0.165959	-2.1924	8.87335	10.0661	9.72862	10.2007	9.58404	9.44091	10.9442	10.4737	10.3667	10.2093	10.5675	9.93476
DLGAP4	202570_s_at	-0.766923	0.00948665	0.177829	-2.50498	7.29479	7.47099	7.48634	7.91103	6.7241	7.02766	8.5877	8.20163	8.33336	7.73522	8.37537	7.28319
NSUN5	213773_x_at	-0.766409	0.00236854	0.153819	-1.30419	7.67526	7.85839	8.10833	8.49496	8.07623	8.12281	9.45733	8.97171	8.60928	8.42743	8.89979	8.5689
SNHG11	226149_at	-0.76576	0.00803944	0.173103	-2.36188	6.31003	6.36852	6.16008	7.05068	6.55684	5.55036	7.68532	7.17841	7.22548	6.69429	7.06091	6.74667
APEX2	204408_at	-0.765129	0.00361734	0.15396	-1.67047	5.64836	5.63915	5.53508	5.97208	5.76365	4.99783	6.98794	6.56098	5.88108	6.1712	6.4324	6.11332
PIP5K1C	212518_at	-0.764988	0.00424359	0.159145	-1.80872	9.89028	9.89034	10.3188	10.296	9.65584	9.18966	10.9259	10.4391	10.376	10.5138	11.1436	10.4324
GMPPA	218070_s_at	-0.764376	0.00811717	0.173657	-2.3702	7.68617	8.07165	7.92191	8.52009	7.89722	7.30565	9.45902	8.7658	8.30721	8.28724	8.8358	8.33388
MTG1	212767_at	-0.763405	0.00582659	0.164711	-2.08325	5.78546	6.03214	6.41017	6.46377	6.42476	5.65904	7.55106	7.09332	6.6025	7.07623	6.73747	6.29518
MED25	1553993_s_at	-0.761781	0.00490172	0.162334	-1.93357	8.88384	9.07501	8.79171	9.05873	9.05801	8.26215	10.2491	9.65642	9.48085	9.44803	9.9165	8.94925
ACD	204617_s_at	-0.760474	0.00205855	0.153819	-1.18303	8.01065	8.20969	8.03431	8.42738	8.51835	7.93479	9.5818	8.84877	8.89464	8.50809	9.14831	8.71642
SNAPC4	205658_s_at	-0.759945	0.0133448	0.189748	-2.7994	5.76712	5.82216	6.15155	6.75857	5.79112	5.22765	7.42333	6.9987	6.60366	6.23049	6.494	6.32766
NSUN5P1	213670_x_at	-0.757782	0.000742434	0.153819	-0.306756	7.24185	7.56838	7.46134	7.8188	7.82642	7.50076	8.70463	8.40429	8.34767	8.08449	8.43917	7.98401
PCK2	202847_at	-0.757605	0.0122654	0.187592	-2.72672	8.79452	8.3144	9.03476	9.16546	8.90213	7.83442	10.1769	9.69831	9.17483	9.3477	9.05921	9.13434
SMTN	209427_at	-0.757148	0.0155225	0.1969	-2.92947	7.58435	7.81016	7.26129	7.73006	6.94983	7.11825	9.04522	8.61997	7.45985	7.6177	8.30118	7.95291
SH3BP2	209370_s_at	-0.757125	0.0109165	0.182515	-2.62622	7.15867	7.48789	7.56826	7.51463	6.74991	6.58606	8.4585	7.75211	7.5191	8.27372	8.32843	7.27632
GAS2L1	209729_at	-0.755931	0.0144479	0.193695	-2.86777	8.03676	8.04241	8.74142	8.77096	8.16107	7.51243	9.69424	8.81838	8.71252	8.46851	9.4648	8.64219
C10orf18	218331_s_at	-0.755703	0.0159475	0.198233	-2.95269	6.80255	7.74853	6.86641	7.11038	7.07707	6.36141	7.6191	7.66146	8.34659	7.7186	6.87405	8.28077
CCDC82	223301_s_at	-0.755457	0.011434	0.184579	-2.66618	7.22423	7.72315	7.39914	7.08583	8.1784	6.65963	7.66637	8.19503	8.55408	8.03818	7.7775	8.57197
MOGS	210627_s_at	-0.753984	0.00676559	0.166473	-2.21261	6.70289	6.67232	6.86354	7.05113	6.49898	5.89284	8.01962	7.42795	7.12364	7.15771	7.61736	6.85933
MAFG	204970_s_at	-0.753731	0.00529992	0.162448	-2.00121	7.72873	7.66872	7.99762	8.13621	7.59994	7.20149	9.02941	8.46085	7.87406	8.07288	8.69475	8.72315
TESK1	204106_at	-0.753536	0.0112653	0.18418	-2.65336	8.53561	8.36664	7.907	8.83367	8.78464	8.04051	9.9726	9.20051	9.10949	8.67055	9.47202	8.56412
GPR153	64942_at	-0.753391	0.0123441	0.18784	-2.73223	6.58344	6.67441	7.63608	6.85241	6.50389	6.68617	8.26169	7.58659	7.75872	7.70089	7.45448	6.69436
DUSP8	206374_at	-0.751452	0.0101065	0.179537	-2.55966	7.51595	7.25649	7.61482	7.97468	7.5893	7.33975	9.01443	8.11176	8.28973	8.05547	8.87331	7.45499
TRAF7	223031_s_at	-0.750034	0.0108916	0.182515	-2.62425	9.75597	9.79048	10.8536	10.0554	9.74115	9.16191	10.9042	10.7732	10.137	10.6646	10.9575	10.4223
SREBF1	202308_at	-0.749863	0.0152142	0.195926	-2.91223	5.93334	5.82602	6.49948	6.00699	5.75365	5.32354	7.62395	6.85478	6.11717	6.61888	6.57713	6.05028
WDR90	227894_at	-0.749658	0.00476876	0.161135	-1.90976	6.50463	6.62288	6.79361	7.33108	7.23237	6.24655	8.12562	7.47481	7.20889	7.49537	7.56367	7.36071
TMEM161A	43977_at	-0.748646	0.00358527	0.153819	-1.66276	6.95981	7.12149	7.22014	7.51602	7.68097	7.20846	8.6319	7.94628	7.9702	7.84654	8.35933	7.4445
BET1L	223023_at	-0.745993	0.0111833	0.18418	-2.64705	7.30188	7.31641	6.77867	7.68307	7.05368	6.67868	8.56845	8.41515	7.43152	7.5674	7.93167	7.37417
ROCK1	213044_at	-0.743226	0.00472963	0.160958	-1.90262	8.563	9.34344	8.32086	8.45773	9.17161	8.35658	9.14745	9.49929	9.90833	9.35168	9.23198	9.53383
C7orf26	47083_at	-0.743157	0.0114195	0.184532	-2.66509	7.10663	7.12872	7.07248	7.58855	7.17788	6.70799	8.8316	8.0954	7.28012	7.62052	8.01198	7.40159
SIRT6	219613_s_at	-0.743012	0.00530414	0.162448	-2.0019	8.30217	8.30018	8.61464	8.52303	8.44454	8.18606	9.86754	8.65932	9.10175	8.91257	9.63017	8.65734
MMP19	204574_s_at	-0.742004	0.00418857	0.159145	-1.79742	7.77648	8.25519	8.30607	8.02601	8.17312	7.18443	8.54633	8.30713	8.97311	8.81522	8.9873	8.54426
NA	235399_at	-0.741953	0.00403272	0.157755	-1.76458	8.01775	7.73451	7.68056	8.07825	7.95926	7.50755	9.19687	8.57261	8.5036	8.31314	8.91443	7.92895
MGRN1	212576_at	-0.741149	0.00974004	0.178635	-2.52775	10.0239	9.93226	9.64936	9.8846	10.0798	8.77389	11.0124	10.3982	10.1419	10.3086	10.8065	10.1229
TAF6L	213961_s_at	-0.74112	0.0114041	0.184532	-2.66393	4.8601	5.00574	5.41547	5.59449	5.64399	4.86434	6.88608	5.82264	5.80468	5.73324	6.2022	5.38198
NOL3	59625_at	-0.74054	0.0100549	0.17922	-2.55523	6.57838	6.79011	7.41681	7.09199	6.44587	6.4281	8.39331	7.75476	7.17625	7.20432	7.35835	7.30751
MAP4K5	203552_at	-0.740236	0.00417731	0.159145	-1.79508	6.88522	7.47121	6.50511	6.84578	7.1549	6.85916	7.48099	7.42871	8.44005	7.64717	7.48512	7.68077
DOCK6	221794_at	-0.739862	0.0098099	0.178635	-2.53393	6.04418	5.82429	6.40696	6.58482	5.77555	5.55712	7.47529	6.47675	6.62827	6.7801	7.10354	6.16815
ZNF142	37586_at	-0.738385	0.0129108	0.189748	-2.77092	6.10134	5.97798	5.69381	6.26299	5.96533	5.45535	7.51087	7.07064	6.00192	6.08077	6.70239	6.52052
FCHSD1	226698_at	-0.737274	0.0125736	0.189748	-2.74811	5.37821	5.44291	4.9163	5.66932	5.20795	4.52908	6.68157	5.801	5.82124	5.81204	6.24408	5.20747
PYCRL	218944_at	-0.737218	0.0102209	0.180588	-2.56938	6.31975	6.69111	6.71042	7.21332	6.94377	6.33394	8.34868	7.10102	6.89673	7.38257	7.5842	7.3224
PRKD2	38269_at	-0.736849	0.0133701	0.189748	-2.80103	7.20097	7.32684	7.32191	7.56485	7.12188	6.48202	8.61867	7.90123	7.83011	7.75567	8.29809	7.03578
ATG9A	202492_at	-0.736331	0.00839246	0.174984	-2.39904	7.33756	7.17639	7.56676	7.23151	7.42126	6.48339	8.50423	7.95412	7.43261	7.8477	8.39645	7.49974
SNRPA	201770_at	-0.735831	0.0155523	0.1969	-2.93112	7.14891	7.05331	7.38062	7.42098	7.35009	6.23757	8.4482	7.81758	6.97022	8.02927	8.11868	7.62252
JAG2	32137_at	-0.735077	0.0152843	0.196095	-2.91618	8.10499	7.5115	7.6189	7.92255	7.53521	7.56913	9.387	8.54898	7.97573	7.98331	8.94463	7.83309
RBPMS	209488_s_at	-0.733296	0.00443607	0.159279	-1.84713	9.54303	9.74981	9.64304	10.0797	9.96296	8.99699	10.8544	10.407	10.0245	10.313	10.6766	10.1
CAMTA2	212948_at	-0.733047	0.00797447	0.172399	-2.35486	6.21283	6.47135	6.82663	6.92362	6.19539	5.66972	7.4736	7.16887	6.83241	6.80509	7.56102	6.85683
SNHG12	223774_at	-0.732541	0.00332434	0.153819	-1.59736	5.40326	5.44415	5.54479	5.82066	5.66501	5.48586	5.61699	6.19003	6.96981	6.28086	6.22069	6.48059
TBC1D13	218596_at	-0.732379	0.00681916	0.166473	-2.21943	7.11632	7.37271	7.11874	7.68948	7.2518	7.06095	8.88881	8.11516	7.59002	7.59132	8.12297	7.69599
MBD3	41160_at	-0.731789	0.00715813	0.167095	-2.26142	7.736	7.61211	7.87474	8.07736	8.34521	7.44353	9.35035	8.38795	8.28897	8.34185	8.90803	8.20253
C19orf70	225823_at	-0.730528	0.0135414	0.189748	-2.812	7.30697	6.82692	7.56232	7.76192	7.12493	6.2045	8.4374	7.47089	7.86342	7.6915	7.9328	7.77471
PPOX	204788_s_at	-0.728271	0.016295	0.19937	-2.97121	7.49402	7.2049	7.54691	8.02576	7.04575	6.54556	8.80775	7.95092	8.05334	7.86755	8.12041	7.43255
SH3BGRL3	221269_s_at	-0.726851	0.0161306	0.19857	-2.9625	11.2574	11.3694	10.2376	11.2645	10.3656	10.8467	12.0848	11.6845	11.5672	11.5381	12.0161	10.8117
TGM2	201042_at	-0.725213	0.0146009	0.193992	-2.87684	10.1747	10.4606	10.6575	10.7984	9.31206	10.3734	11.4524	11.242	10.6737	10.7531	11.3911	10.6157
RRP7A	33307_at	-0.724813	0.0163849	0.199432	-2.97593	5.65833	5.96432	5.96596	6.40901	6.30789	5.07957	7.2153	6.13826	6.46731	7.17822	6.49722	6.23762
NA	238782_at	-0.723466	0.00954694	0.177829	-2.51045	6.35697	6.57481	6.35195	7.04898	6.5356	5.88808	7.58612	7.34027	6.77435	6.57823	7.10481	7.71341
TRADD	205641_s_at	-0.72243	0.0160783	0.198233	-2.95971	7.50993	7.69238	7.67569	7.77002	7.46147	6.62176	8.84076	8.27897	8.16469	8.21879	8.30106	7.26156
MED16	43544_at	-0.721745	0.00239124	0.153819	-1.31243	10.1861	10.4321	10.2718	10.6037	10.7052	10.1677	11.5425	10.7043	11.1994	10.8425	11.5057	10.9026
REXO1	226144_at	-0.721	0.00425182	0.159145	-1.81039	9.22525	9.10064	9.71862	8.9573	8.90272	8.70303	10.1648	9.56538	9.462	9.70681	10.2858	9.7488
SEPW1	201194_at	-0.720333	0.0131104	0.189748	-2.78414	8.08484	8.08403	8.4404	8.85591	7.83381	7.60857	9.47229	8.51696	9.04145	8.85737	9.11893	8.22257
GTPBP2	221050_s_at	-0.719718	0.0126158	0.189748	-2.751	7.00775	6.85953	6.92491	6.91928	6.58693	5.68908	7.79824	7.56455	7.28033	7.35066	7.5891	6.72291
OTUB1	201246_s_at	-0.719622	0.00951004	0.177829	-2.50711	6.54521	6.62763	6.79887	6.78591	6.91882	6.05505	7.62854	7.08681	6.96894	7.5213	8.08841	6.75521
ZC3H3	213445_at	-0.718861	0.00956556	0.177829	-2.51214	5.02138	5.36897	5.41348	5.90301	5.65097	5.36262	6.98993	5.76722	6.12879	5.96439	6.51454	5.66872
KLF16	226328_at	-0.718673	0.00146672	0.153819	-0.890785	8.07578	8.05412	8.29308	8.15474	8.06094	8.02375	9.2192	8.62837	8.6548	8.55627	9.34239	8.57343
IRF3	202621_at	-0.717497	0.010711	0.182466	-2.60982	7.24741	7.44721	7.77234	7.4935	7.482	6.7206	8.80126	8.02859	8.16739	8.00657	8.16131	7.30291
ATG4B	204903_x_at	-0.71496	0.0050742	0.162334	-1.96352	7.23683	7.22942	7.08402	7.95824	7.24063	6.9093	8.28806	8.04286	7.87021	7.95388	8.37846	7.41474
NOC4L	218860_at	-0.71455	0.00511138	0.162448	-1.96984	8.75055	8.91004	8.99379	9.16154	9.14242	8.54329	10.2297	9.36595	9.49385	9.11811	10.0968	9.48452
DNAJC13	212467_at	-0.71398	0.00990303	0.178832	-2.54209	7.40231	8.04453	7.85962	7.61443	7.83978	6.7726	7.82121	8.22867	8.79788	8.26303	8.07589	8.63047
DEF8	225637_at	-0.713936	0.0164425	0.199475	-2.97895	6.79719	6.37507	7.14534	6.91357	6.65319	5.72426	7.9667	7.50796	6.94633	7.14954	7.50426	6.81743
AKT2	226156_at	-0.712088	0.00135604	0.153819	-0.823262	6.90021	7.33646	7.48826	6.98574	7.39394	7.04073	8.23695	7.68846	7.62962	7.72792	8.12271	8.01219
RAD23A	201046_s_at	-0.712018	0.00329277	0.153819	-1.5891	8.32321	8.54048	8.93343	8.92606	8.32947	7.97985	9.51878	9.02313	9.31652	8.87964	9.38736	9.17917
SLC5A6	204087_s_at	-0.710228	0.00416673	0.159145	-1.79289	7.95191	7.98771	8.2922	8.45939	7.9876	7.70005	9.29841	8.85886	8.29497	8.40791	9.05986	8.72023
MNT	204206_at	-0.709764	0.00118388	0.153819	-0.706544	10.1691	10.1186	10.2515	10.2578	10.0894	9.79728	11.1017	10.9228	10.4858	10.659	11.1943	10.5788
YKT6	217784_at	-0.708809	0.00984006	0.178795	-2.53658	8.36148	8.3442	8.47024	8.6006	7.85051	7.69729	9.532	9.15481	8.25149	8.90503	9.10591	8.62794
LENG8	224673_at	-0.708041	0.00286116	0.153819	-1.46754	10.2995	10.7663	10.8418	10.4666	10.9673	10.1232	11.1315	11.2646	11.8091	11.2229	11.0997	11.1851
SHKBP1	224846_at	-0.707974	0.0086691	0.175976	-2.42708	8.81641	9.07008	9.33393	9.57314	8.98724	8.56588	10.4022	9.86799	9.73435	9.42841	9.96769	9.19387
NPIP	204538_x_at	-0.706939	0.0095669	0.177829	-2.51226	8.75435	8.8446	8.76861	9.09652	9.2993	7.92454	9.57726	9.99779	9.5578	9.29959	9.04291	9.4542
PCSK1N	218952_at	-0.706903	0.0134521	0.189748	-2.80629	6.2476	6.64131	6.69461	7.1587	6.72859	7.07416	8.33828	7.39318	7.41975	6.88504	7.72501	7.02513
PLSCR3	218828_at	-0.706819	0.0097982	0.178635	-2.5329	6.35989	6.49727	6.26104	6.93497	6.21875	5.96246	7.81426	7.11009	7.14979	6.72212	7.23142	6.4476
TRMT1	210463_x_at	-0.705778	0.00833887	0.174875	-2.3935	6.3009	6.3426	6.98028	6.79017	6.58977	5.95409	7.80895	7.18278	7.16196	6.6852	7.47601	6.87758
SHMT2	214095_at	-0.705328	0.00565339	0.163995	-2.05712	9.55224	9.40133	9.89853	9.46979	9.49485	8.96691	10.7393	10.2288	9.5106	10.0366	10.2697	10.2307
TRIP6	209129_at	-0.704635	0.0038095	0.156262	-1.71528	7.45093	7.32077	7.24197	7.38338	7.6668	7.03499	8.64041	8.40809	7.6658	8.05582	7.66558	7.89093
FBXO41	44040_at	-0.704459	0.00254647	0.153819	-1.36679	8.17824	7.71017	7.98442	7.61148	8.25984	7.82877	9.1113	8.73787	8.46942	8.32845	8.8351	8.31753
NCDN	209556_at	-0.703102	0.00900248	0.177829	-2.45971	7.3901	7.74161	7.32652	8.17196	7.39831	6.9327	8.61612	8.0283	8.02269	7.73387	8.6496	8.12924
BCKDK	202030_at	-0.700924	0.0118891	0.186835	-2.69985	8.57923	8.33898	8.26722	8.416	8.53349	7.69856	9.66742	9.14493	8.31018	9.01275	9.33601	8.56772
ATG4D	226871_s_at	-0.700827	0.0034819	0.153819	-1.63744	8.64262	8.38712	8.97832	8.62618	8.92451	8.22278	9.78009	9.17518	9.12154	9.24457	9.68447	8.98063
MAST3	213045_at	-0.700375	0.00366358	0.154232	-1.68147	6.64157	6.43564	6.57453	6.74244	6.24786	6.81993	7.79589	6.95193	7.08431	6.96692	7.75282	7.11235
PQLC1	218208_at	-0.698198	0.00654551	0.165959	-2.18398	8.62925	8.65533	8.59154	8.38367	8.64025	8.27373	10.034	9.41251	9.0694	9.01239	9.24562	8.58899
MRPL4	223742_at	-0.698057	0.00986321	0.178832	-2.53861	6.57031	6.87724	6.12767	7.03261	6.65458	6.0931	7.72579	6.96656	7.48545	7.11642	7.58872	6.66089
PTPRF	215066_at	-0.696913	0.0152713	0.196095	-2.91545	5.03388	5.54542	5.20331	5.24419	5.50042	4.96407	5.7159	5.20376	6.71224	6.48454	6.03852	5.51779
GAK	202281_at	-0.695886	0.00804778	0.173103	-2.36277	7.44665	7.74954	7.82429	7.93786	7.58801	7.09008	8.95347	8.57599	8.04949	8.03053	8.43887	7.76338
TMEM222	221512_at	-0.694596	0.0146589	0.194114	-2.88025	7.13918	6.88478	6.96437	7.53003	7.13166	6.34037	8.4003	7.42612	7.36583	7.43703	8.19726	7.33144
GAK	40225_at	-0.694526	0.00461674	0.160958	-1.8817	10.4022	10.6528	10.5131	10.6001	10.2731	9.69389	11.4547	11.2847	10.8079	10.9736	11.1314	10.6501
ZDHHC12	226088_at	-0.692697	0.00548979	0.162448	-2.03169	7.54369	7.5023	7.19392	7.31204	7.59193	6.9277	8.68795	7.88771	7.67327	7.99102	8.34638	7.64143
NA	213810_s_at	-0.690465	0.0157477	0.198072	-2.94185	6.64321	6.89001	6.26232	6.59007	6.52428	5.59734	7.78786	7.33871	6.60158	6.74172	7.1782	7.00196
DVL3	201908_at	-0.690274	0.0160179	0.198233	-2.95647	8.85536	8.93147	8.42113	8.92174	8.61403	7.55701	9.55013	9.48477	8.7753	9.21898	9.51588	8.89732
PAK4	203154_s_at	-0.690203	0.00994325	0.178832	-2.54559	7.33213	7.35202	7.42276	7.34303	7.44286	6.63935	8.6106	7.76872	7.72797	8.01597	8.26731	7.2828
NA	228951_at	-0.689945	0.00571825	0.163995	-2.067	7.4515	7.23487	7.0081	7.22716	7.18679	6.57936	8.50732	7.93942	7.46088	7.56766	7.64894	7.70322
SLC4A2	202111_at	-0.688027	0.00976924	0.178635	-2.53034	7.52616	7.37289	7.88502	8.18588	7.90029	7.10616	8.9612	8.26882	8.05202	7.94946	8.62415	8.24891
ICMT	201610_at	-0.686209	0.0150396	0.195257	-2.9023	5.711	6.81302	7.16062	6.96034	6.88061	6.07808	7.47599	7.05557	7.44111	7.04382	7.50395	7.20048
LOC399491	214035_x_at	-0.686058	0.00542479	0.162448	-2.02138	8.56116	8.56001	8.59385	8.81665	9.15057	8.06203	9.42059	9.74929	9.40788	9.2563	8.81259	9.21397
MINK1	214625_s_at	-0.68576	0.0109106	0.182515	-2.62575	7.7297	7.50594	7.92528	7.87046	7.49938	6.89229	8.70698	8.02788	7.91482	8.30395	8.7869	7.79708
NA	60471_at	-0.685347	0.0103688	0.181164	-2.58178	7.5982	7.2072	7.52424	7.94532	7.24819	7.10354	8.69428	7.93507	8.13644	7.67701	8.63833	7.65765
TUFM	201113_at	-0.685191	0.00465675	0.160958	-1.88917	8.74792	8.57446	9.12355	9.00558	8.87175	8.20963	9.97007	9.52626	9.22665	9.30507	9.52839	9.08758
DGCR14	32032_at	-0.685036	0.00837439	0.174984	-2.39718	8.00524	8.15487	7.50014	8.44015	8.03454	7.65653	9.36307	8.82129	8.34441	8.47502	8.6148	8.28309
PIK3R2	1568629_s_at	-0.684294	0.0114165	0.184532	-2.66486	9.03857	8.9537	9.4195	9.79589	9.20641	8.6742	10.4856	9.83642	9.40819	9.59508	10.2187	9.64998
ATG4B	212280_x_at	-0.684292	0.00582495	0.164711	-2.08301	5.94491	5.98546	5.71335	6.55418	6.21839	5.901	7.32011	6.8843	6.76611	6.59736	6.68987	6.16529
SSX2IP	203019_x_at	-0.681096	0.00310051	0.153819	-1.53704	5.67504	5.62288	5.62348	5.60075	5.996	5.21104	6.12699	6.13461	6.89321	6.15742	6.06794	6.4356
C19orf54	222052_at	-0.680865	0.00814177	0.173716	-2.37282	10.3833	10.2575	11.227	10.9924	10.6703	10.139	11.5762	11.2085	10.9723	11.0227	11.6689	11.306
MZF1	40569_at	-0.679834	0.0157273	0.198072	-2.94074	8.54951	8.58263	7.89604	8.84227	9.22218	8.4433	9.8314	9.44353	9.15054	9.0138	9.53083	8.64483
ATP6V0E2	213587_s_at	-0.678221	0.00583633	0.164711	-2.0847	8.76002	9.34981	9.20893	9.57252	8.73026	8.95752	10.2649	9.77847	9.41068	9.40459	9.85089	9.93887
RPL13	214976_at	-0.677461	0.00901635	0.177829	-2.46104	6.75976	6.64892	6.54523	6.84841	6.98666	6.73525	7.74394	7.49531	7.21474	6.71904	8.18473	7.23124
DLGAP4	202571_s_at	-0.67685	0.0148795	0.19506	-2.8931	7.32513	7.43663	7.75701	7.67019	6.9104	6.8162	8.70028	7.93114	7.71602	7.688	8.39166	7.54956
TPCN1	217914_at	-0.676619	0.0103339	0.180962	-2.57887	7.72358	8.06536	7.97787	8.5069	7.26144	7.4508	8.75293	8.61857	8.71446	8.23024	8.70249	8.02697
MRI1	228077_at	-0.675883	0.00411536	0.159145	-1.78215	9.3457	9.50839	9.69856	9.66476	10.222	9.51093	10.5097	10.043	10.4309	10.6052	9.87148	10.5454
TYK2	205546_s_at	-0.675469	0.00809665	0.173657	-2.36801	6.33356	6.56724	7.03277	6.54726	6.56033	6.16855	7.9313	7.33348	6.922	7.07278	7.27356	6.7294
PGPEP1	223469_at	-0.675029	0.00992439	0.178832	-2.54395	9.02113	8.94868	8.90208	8.93915	9.11562	8.05318	9.93543	9.38178	9.05596	9.33846	9.97923	9.33916
CD276	224859_at	-0.67448	0.0100143	0.179109	-2.55174	8.679	8.74447	8.60472	9.09133	8.13248	8.32768	9.81524	9.32886	8.93804	9.27257	9.59958	8.67227
C12orf44	218214_at	-0.674479	0.0148298	0.194978	-2.89022	7.39973	7.29112	7.06655	7.64971	7.4692	6.81489	8.82345	7.77197	7.93609	7.90905	8.05568	7.24185
ATG2A	213300_at	-0.673558	0.00443509	0.159279	-1.84694	6.35134	6.24677	6.5501	6.8735	6.44711	6.06457	7.62672	7.15206	6.98519	6.68638	7.27667	6.84771
LOC339047	221501_x_at	-0.673477	0.00620262	0.165959	-2.1374	9.53366	9.58556	9.52697	9.78986	10.1976	9.13221	10.3738	10.7773	10.5001	10.0688	9.89212	10.1945
TMEM92	235245_at	-0.67294	0.00944272	0.177829	-2.50097	9.95543	9.70943	9.70516	10.0124	9.08134	9.65599	10.7156	10.1444	10.4618	10.234	10.8636	9.73807
PHLDB2	225688_s_at	-0.672585	0.00341173	0.153819	-1.61982	10.2869	10.5572	10.5289	10.2261	10.8518	10.1221	11.0088	11.3888	11.3552	10.8836	10.6495	11.3226
NOL3	221567_at	-0.67164	0.00725109	0.167269	-2.27259	5.62115	5.90898	6.25758	6.19158	5.59037	5.47168	7.08618	6.77483	6.07651	6.44629	6.39947	6.2879
REPIN1	219041_s_at	-0.670771	0.00728542	0.167269	-2.27667	8.85929	8.7997	8.57649	8.84676	9.32974	8.51423	10.0915	9.74109	8.93452	9.44692	9.47342	9.26338
SMG1	224842_at	-0.67068	0.0141694	0.192002	-2.85102	8.8123	9.84166	8.9983	8.93251	9.67564	8.74034	9.45061	9.83407	10.3938	9.66416	9.62296	10.0592
SCAMP3	201771_at	-0.669325	0.00636445	0.165959	-2.1597	9.54614	9.68325	9.14404	9.96976	9.42886	9.38167	10.6377	10.1811	9.76036	9.81514	10.6242	10.1512
ARHGEF17	203756_at	-0.669266	0.00777694	0.170891	-2.33316	6.42398	6.31333	6.71012	6.79786	6.45341	5.9702	7.7213	7.17841	6.70797	7.11124	7.31736	6.64821
ZSCAN18	218312_s_at	-0.668182	0.0127493	0.189748	-2.76007	6.55871	6.005	6.42338	6.27452	6.16764	5.53752	7.39304	7.30016	6.46035	6.84743	6.58781	6.38707
RAVER1	223425_at	-0.667466	0.00468784	0.160958	-1.89493	9.70394	9.62075	9.6794	9.81158	10.1476	9.46286	10.8956	10.2836	9.81113	10.3917	10.6599	10.3889
COMTD1	226870_at	-0.667288	0.012245	0.187592	-2.72528	7.86828	7.66879	8.3713	8.19028	8.33931	7.95299	9.41466	8.33286	9.09436	8.52265	8.87329	8.15686
FAM102A	212400_at	-0.665495	0.0120315	0.186835	-2.71012	10.0702	9.7809	9.83257	9.94085	10.1823	9.2439	10.9936	10.5445	10.0049	10.688	10.8731	9.93966
DCI	209759_s_at	-0.664019	0.00714338	0.167095	-2.25963	7.23947	7.2668	7.22416	7.8826	7.93591	7.20022	8.73041	7.90484	8.00782	8.0248	8.23525	7.83016
CLK2	203229_s_at	-0.663214	0.00904359	0.177829	-2.46364	6.63126	6.81156	7.372	6.3339	6.75921	5.98555	7.49969	7.47733	6.96749	7.26408	7.40658	7.2576
RPH3AL	221614_s_at	-0.660961	0.0137049	0.189748	-2.82233	9.85214	9.71763	9.94589	9.74956	9.41846	9.32295	10.892	10.4191	9.7047	10.1328	10.9236	9.90016
LRRC14	32062_at	-0.660494	0.0149678	0.19514	-2.89818	6.86553	6.81474	7.36765	7.59612	7.13448	7.01007	8.60165	7.97081	7.52176	7.2114	7.94613	7.49979
FIBP	202041_s_at	-0.659841	0.013634	0.189748	-2.81787	9.27606	9.48048	9.30283	10.1075	9.67079	8.87454	10.756	10.0561	9.69055	9.97474	10.321	9.87288
DNPEP	38703_at	-0.659043	0.0115771	0.185116	-2.67691	8.85229	9.072	8.88415	9.27318	8.91174	8.10955	10.1418	9.55952	9.21056	9.27084	9.66644	9.20802
WFS1	202908_at	-0.659009	0.00319846	0.153819	-1.56395	10.7089	10.5807	10.6628	10.6555	10.1715	10.1027	11.3482	11.0229	10.9958	11.3086	11.4348	10.726
PPDPF	233571_x_at	-0.658312	0.0031244	0.153819	-1.54368	11.6282	11.1466	11.0218	11.8385	11.7731	11.5623	12.4256	12.1425	11.9889	12.0299	12.3016	12.0318
MBD6	227833_s_at	-0.656478	0.00186924	0.153819	-1.09978	11.0681	11.0941	10.8696	11.4295	11.4157	10.7755	11.9073	11.6895	11.464	11.754	11.9477	11.8287
MST1	205614_x_at	-0.656211	0.00579261	0.164711	-2.07819	5.50187	5.30262	5.72887	5.03513	5.49509	5.66672	6.29039	5.6885	5.90803	6.26593	6.67569	5.83901
C16orf7	205781_at	-0.655455	0.00970349	0.178556	-2.5245	7.57659	7.62	8.04544	7.95228	7.80753	7.88298	9.1059	8.47628	8.55197	8.10582	8.79661	7.78097
ITGAV	202351_at	-0.654627	0.0100982	0.179537	-2.55895	10.0141	10.4535	9.64674	10.6624	9.55801	10.0188	10.5212	10.8667	11.1951	10.5901	10.4644	10.6438
CYTH2	1555842_at	-0.654138	0.00259095	0.153819	-1.38176	9.73	9.95819	9.86389	10.1236	9.91791	9.9962	10.8252	10.8806	10.501	9.98431	10.7459	10.5775
C16orf57	1554016_a_at	-0.653766	0.00687649	0.166938	-2.22668	7.99283	8.06249	8.23032	8.24376	7.66385	7.42635	8.71213	8.19564	8.52745	8.37922	9.15513	8.57262
C16orf57	218060_s_at	-0.65371	0.00502667	0.162334	-1.95537	9.16072	9.16545	9.38047	9.42255	8.86752	8.6443	9.91446	9.36036	9.7811	9.54579	10.2332	9.72834
LUC7L	1557067_s_at	-0.652844	0.00658622	0.165959	-2.18935	8.26664	8.428	8.42895	9.07962	8.36091	7.97304	8.81435	9.05913	9.14764	8.97461	8.87537	9.58314
NA	223203_at	-0.651662	0.0155839	0.197004	-2.93287	5.13017	6.27147	5.16187	5.86874	6.13127	5.43069	6.25904	6.65197	6.52408	6.37927	5.8163	6.27352
INTS1	212212_s_at	-0.648399	0.0134782	0.189748	-2.80797	6.09408	6.34477	6.66155	6.85072	6.39382	6.86957	7.82032	7.03475	6.93859	6.80684	7.68527	6.81914
PEMT	207621_s_at	-0.646416	0.0151626	0.195578	-2.9093	6.65325	6.62975	6.66641	7.19053	7.03175	6.1608	8.08424	7.25153	7.3252	7.17133	7.57475	6.80394
SNX11	53912_at	-0.645246	0.0117937	0.1866	-2.6929	7.18685	7.32529	6.88983	7.20346	7.05692	6.69015	8.41477	7.83156	7.00361	7.56836	7.88513	7.52054
C6orf1	226306_at	-0.64442	0.0165383	0.199883	-2.98394	7.20825	7.06654	7.32784	7.79949	7.27078	7.88297	8.9003	7.7705	7.98142	7.62112	8.28437	7.86467
RHOT2	65770_at	-0.644381	0.0105681	0.182029	-2.59822	7.7126	7.82896	8.29819	7.95103	7.86371	7.32609	9.0246	8.67103	8.03678	8.29777	8.73316	8.08353
MYL6	214002_at	-0.644351	0.0115588	0.185116	-2.67555	7.10795	6.66639	6.97033	7.50761	7.17589	7.4501	8.11128	8.17802	8.15982	7.20944	7.624	7.46181
SCRN2	228730_s_at	-0.644172	0.0149575	0.19514	-2.89759	5.96646	6.06315	5.91231	6.53052	5.79206	5.30495	6.97882	6.21408	6.68939	6.89003	6.67254	5.98964
TPP2	203375_s_at	-0.644168	0.00882442	0.176013	-2.44244	6.74138	7.25393	7.37038	6.77401	7.44487	6.87559	7.40427	7.60773	8.11368	7.557	7.39987	8.24261
ACOT7	208002_s_at	-0.643825	0.0109753	0.182515	-2.63086	8.71996	8.88843	9.20306	8.9131	8.27461	8.42303	10.1008	9.24642	9.30796	9.21649	9.42583	8.98762
NA	227263_at	-0.643266	0.0131044	0.189748	-2.78374	6.82453	6.79758	6.82885	7.10934	7.29267	6.11769	8.05572	7.56283	7.01874	7.23955	7.59192	7.36151
NUBP2	218227_at	-0.638881	0.012466	0.189152	-2.7407	7.45437	7.64089	7.86332	8.04906	8.06294	7.67388	9.16706	8.05814	8.50448	7.92148	8.71404	8.21254
NA	214870_x_at	-0.63858	0.0107643	0.182466	-2.6141	9.24384	9.3594	9.20818	9.57902	9.89227	8.77857	10.0704	10.4823	10.1531	9.79107	9.50613	9.88976
C19orf60	51200_at	-0.636725	0.00843602	0.174984	-2.40352	9.55777	9.41532	10.1691	10.0029	9.93816	9.27183	10.8953	10.0538	10.4056	10.1317	10.4244	10.2646
PREB	217861_s_at	-0.634416	0.0158428	0.198072	-2.94703	8.15128	8.28866	8.34345	8.451	7.85931	7.33806	9.3697	8.86189	8.41008	8.46497	8.67149	8.46013
SAMD4B	227511_at	-0.634276	0.0122767	0.187592	-2.72751	7.13007	7.13064	7.07765	7.36158	7.13666	7.00935	8.36334	7.75845	7.15874	7.74013	8.32881	7.30213
RNF187	212155_at	-0.633803	0.00337961	0.153819	-1.61163	10.9843	10.9436	10.9223	11.3739	10.9928	10.5818	11.9979	11.6933	11.3635	11.4264	11.7443	11.376
D2HGDH	228738_at	-0.628684	0.00256515	0.153819	-1.3731	7.42212	7.39261	7.59711	7.79645	7.63078	7.61079	8.75718	8.03702	8.1289	8.25764	8.01961	8.02161
NACC1	227651_at	-0.628345	0.0113534	0.184532	-2.66008	9.90588	10.0032	9.21307	10.1143	10.0385	9.92152	10.9758	10.3331	10.3476	10.3875	10.9094	10.0131
GUK1	200075_s_at	-0.627303	0.0113735	0.184532	-2.66161	9.43296	9.19782	9.51994	9.71552	9.14013	9.09926	10.5807	9.88597	10.0654	9.8678	10.1936	9.27586
ARHGDIA	211716_x_at	-0.626456	0.00942445	0.177829	-2.49929	8.69129	8.76094	8.88037	9.13296	8.76883	8.43926	10.0052	9.24345	9.19524	9.00657	9.83851	9.14341
ATXN2L	207798_s_at	-0.626194	0.00525147	0.162448	-1.99326	5.98665	6.33675	5.94655	6.54769	6.70176	6.29635	6.95313	6.54066	7.36431	6.85993	6.93862	6.91628
HAX1	201145_at	-0.625539	0.00905044	0.177829	-2.4643	8.88726	9.13044	8.83286	9.10901	8.90806	8.46696	10.0466	9.8526	9.03495	9.23254	9.65251	9.26857
RP3-402G11.5	233168_s_at	-0.623852	0.0162966	0.19937	-2.97129	8.28224	8.31109	8.58917	8.46583	8.49612	7.74351	9.65613	9.0958	8.92738	8.714	8.95238	8.28538
FLOT2	201350_at	-0.62164	0.00755001	0.168977	-2.30754	9.90838	9.93889	10.0396	10.1624	10.1098	9.29759	10.9958	10.4974	10.1468	10.5327	10.717	10.2969
SAPS2	202792_s_at	-0.620666	0.0128191	0.189748	-2.76478	9.20438	9.50271	9.81095	9.54754	9.71125	8.90287	10.3951	10.1258	9.39552	10.0101	10.4346	10.0425
RAI1	226143_at	-0.620061	0.0150823	0.195539	-2.90474	8.11804	7.75562	7.94363	8.10612	7.6843	7.73502	9.13384	8.8711	8.04178	8.24008	8.81259	7.96371
GRWD1	221549_at	-0.61911	0.0102452	0.180588	-2.57143	8.5738	8.45063	9.00131	8.41929	8.37442	8.07003	9.60588	8.89838	8.65793	9.1192	9.43419	8.88857
LOC399904	213740_s_at	-0.618776	0.00555531	0.163674	-2.04197	6.52643	6.48073	6.62424	6.85016	6.63197	6.09887	7.70021	7.10203	7.08834	7.12417	7.16479	6.74552
SPRYD3	225134_at	-0.616916	0.0109953	0.182515	-2.63243	8.46682	8.56974	8.59271	8.81889	8.42926	8.00447	9.62429	8.94134	8.85975	8.78496	9.5791	8.79394
PLEKHJ1	218290_at	-0.616713	0.00396824	0.157755	-1.75063	10.0404	9.85036	10.1315	9.95079	10.0013	9.61175	11.0229	10.4082	10.3543	10.6003	10.7332	10.1675
TSPAN4	209263_x_at	-0.616461	0.0121809	0.187508	-2.72076	7.92077	7.5246	8.49343	8.33801	8.00977	7.90323	9.08987	8.48023	8.57963	8.40326	9.0723	8.2633
TRIM28	200990_at	-0.616211	0.0145588	0.193959	-2.87435	9.33013	9.36833	9.62228	9.73917	9.68789	8.82003	10.6339	9.94753	9.58249	9.90278	10.3764	9.822
NA	231387_at	-0.614385	0.00739305	0.167269	-2.28936	8.55118	7.93638	8.49294	8.34491	8.12027	7.79352	9.34076	8.87626	8.56685	8.90376	8.66122	8.57667
GIT1	218030_at	-0.614159	0.0035562	0.153819	-1.65571	9.47755	9.26159	9.75151	9.51977	9.53339	9.09257	10.4511	9.98979	9.74463	10.0121	10.2231	9.90059
BAT2	212081_x_at	-0.61046	0.0149909	0.19514	-2.89951	7.20015	7.25724	7.44216	7.36859	7.34977	6.77271	8.31719	7.48765	7.56421	7.76118	8.49332	7.42984
RHOT2	221789_x_at	-0.610408	0.00721536	0.167095	-2.26831	7.17529	7.23593	7.80227	7.47552	7.54759	6.99986	8.42263	8.11083	7.67403	7.72061	8.17416	7.79666
NA	241353_s_at	-0.60957	0.0136393	0.189748	-2.81819	9.56968	9.35982	9.28463	10.248	9.32703	9.07958	10.5739	10.1586	10.0197	9.90517	10.1387	9.73006
EHD1	209039_x_at	-0.607795	0.00867789	0.175976	-2.42796	9.07637	9.27156	9.07362	9.299	8.91295	8.69886	10.2321	9.72939	9.50847	9.40198	9.90905	9.19811
ZBTB47	226500_at	-0.606607	0.0131684	0.189748	-2.78794	6.89827	6.78975	7.06418	7.37409	7.02015	6.84216	8.01274	7.97407	7.34313	7.43407	7.94041	6.92383
HEMK1	52159_at	-0.605951	0.0164548	0.199475	-2.97959	6.47336	6.69533	6.81102	7.19164	6.69456	6.28962	7.92897	7.19815	7.21853	7.4919	7.31383	6.63984
SCAMP4	213244_at	-0.605549	0.00404374	0.157755	-1.76695	11.5386	11.4352	11.3771	11.421	11.306	10.9031	12.0619	11.6078	11.9997	12.0449	12.2675	11.6326
RPL10	221989_at	-0.604601	0.0129447	0.189748	-2.77318	5.35717	5.63684	5.33654	5.79297	5.88517	5.72339	6.6936	6.82619	5.87999	6.15957	5.88517	5.91515
PAFAH1B3	203228_at	-0.60334	0.0114863	0.18481	-2.67012	9.32293	9.15436	9.66005	9.4955	9.53555	8.9012	10.5899	9.79974	9.91401	9.95753	9.99198	9.43649
G6PC3	44654_at	-0.599486	0.0113051	0.18418	-2.65641	9.3717	9.05708	9.55587	9.87225	9.41362	8.95356	10.4373	9.68862	9.97744	9.76519	10.2576	9.69486
NA	212528_at	-0.597207	0.0138426	0.190434	-2.83093	9.22046	9.50246	9.2172	9.58157	9.31261	8.92934	10.3838	9.90381	9.35915	9.65389	10.4023	9.64392
ATP5D	213041_s_at	-0.596204	0.00691951	0.166938	-2.23208	9.89015	9.94249	10.1749	10.1505	10.1985	9.68459	11.0182	10.2067	10.7604	10.4409	10.9017	10.2904
PDXK	218018_at	-0.595803	0.0119628	0.186835	-2.70518	10.7033	10.3892	10.2086	10.1529	10.3744	9.96982	11.4019	11.0227	10.5019	11.131	10.9406	10.375
AEN	219361_s_at	-0.595173	0.00821242	0.173826	-2.38029	9.17176	9.0947	8.77095	9.245	8.86347	8.92064	10.1029	9.50436	9.17937	9.33533	10.003	9.51264
NA	243629_x_at	-0.595066	0.00705216	0.167095	-2.24851	5.38988	5.6721	5.41197	5.54172	5.81706	5.96751	6.67481	6.04428	5.92597	6.35835	6.47419	5.89305
PARP12	218543_s_at	-0.595018	0.00377299	0.155582	-1.70694	10.7772	10.6856	10.7485	10.7507	10.2282	10.449	11.3587	11.3043	10.9023	11.1767	11.505	10.9623
TJAP1	47608_at	-0.593564	0.00661521	0.165959	-2.19315	9.61794	9.70066	10.2875	9.48544	9.93149	9.69229	10.6859	10.4131	9.96941	10.3473	10.6092	10.2519
BAT3	213318_s_at	-0.593103	0.0108171	0.182515	-2.61832	9.55978	9.6962	9.6043	10.0846	9.83268	9.5201	10.9082	10.3127	9.89743	9.99558	10.6307	10.1118
CALD1	214880_x_at	-0.592675	0.0133308	0.189748	-2.7985	5.67472	5.95575	6.33704	6.06501	5.33159	5.56368	6.72095	6.36529	6.42439	5.86801	6.45946	6.64573
NPEPL1	218821_at	-0.590294	0.0105601	0.182029	-2.59756	6.48494	6.89297	7.24155	6.8422	6.87936	6.25675	7.55748	7.02057	7.31619	7.56798	7.6255	7.05182
NA	209558_s_at	-0.589851	0.0135616	0.189748	-2.81328	8.57883	8.75218	8.75443	8.58379	8.3604	8.10338	9.72073	9.15474	8.85854	9.28239	9.12192	8.5338
KDM6B	41386_i_at	-0.589086	0.00575153	0.164591	-2.07202	9.97051	10.2317	10.26	10.135	9.98093	9.93058	10.984	10.5949	10.5036	10.3881	11.1842	10.3885
GCAT	205164_at	-0.588726	0.0160439	0.198233	-2.95787	7.05963	6.86798	6.92803	7.35285	7.59724	6.76693	8.33416	7.36623	7.56667	7.69269	7.85094	7.29432
PELP1	215354_s_at	-0.587326	0.0136826	0.189748	-2.82093	7.98607	8.27842	8.63042	8.71183	8.52892	8.37264	9.35313	8.89579	8.36974	8.8992	9.45558	9.05881
RELA	230202_at	-0.585635	0.00273316	0.153819	-1.42796	10.7819	10.7717	10.9383	10.9096	10.7359	10.627	11.7011	11.4637	11.1751	11.2373	11.6108	11.0903
DUS1L	217912_at	-0.585062	0.0137333	0.189748	-2.82411	7.50792	7.57877	7.47926	7.81295	7.73237	7.09578	8.7443	7.97379	7.84078	8.20496	8.32452	7.62907
BAT3	201255_x_at	-0.58301	0.0120201	0.186835	-2.7093	10.2298	10.2419	10.0734	10.7121	10.4264	9.9933	11.4402	10.9579	10.5374	10.4962	11.0695	10.6738
GLTSCR1	219445_at	-0.579409	0.0137818	0.189926	-2.82715	5.80305	5.78609	6.35711	6.09401	6.27875	5.19302	6.77105	6.44009	6.40811	6.37269	6.65583	6.34071
PCYT2	209577_at	-0.57624	0.0157939	0.198072	-2.94437	6.35184	6.42064	6.53286	6.70081	6.82302	6.28885	7.90159	6.67372	6.97397	7.04617	7.14592	6.83409
ANO8	1563549_a_at	-0.575384	0.00704263	0.167095	-2.24734	5.872	6.36903	6.15796	6.23587	6.22296	6.18301	7.10544	7.19676	6.60412	6.47112	6.40689	6.70881
C1orf93	231835_at	-0.575383	0.0095437	0.177829	-2.51016	10.0586	10.1369	9.81878	10.4235	10.0309	9.73281	11.0422	10.6161	10.7375	10.2828	10.7927	10.1824
NA	204295_at	-0.573648	0.0105365	0.182029	-2.59564	9.8117	9.90564	9.77084	10.115	10.0826	9.21944	10.8387	10.3172	10.2373	10.3419	10.5257	10.0862
MTX1	210386_s_at	-0.570851	0.0106471	0.182029	-2.60465	8.79512	8.65146	9.00561	9.14895	8.99371	8.47172	9.94325	9.30126	9.22123	9.49461	9.54812	8.9832
DCTN2	214384_s_at	-0.570188	0.00721959	0.167095	-2.26882	9.2952	9.28422	9.24769	9.60681	9.69671	9.44679	10.1514	9.80582	9.53531	10.2734	10.3533	9.8793
TRABD	225360_at	-0.568565	0.00952798	0.177829	-2.50873	6.79072	6.68609	7.014	6.96825	6.47907	6.72798	7.82659	7.18101	7.32317	7.25072	7.64158	6.85443
MLLT1	224993_at	-0.559156	0.0149937	0.19514	-2.89967	7.54719	7.57606	7.42931	7.73896	7.77425	7.5041	8.74637	8.35081	7.66032	7.70034	8.38836	8.07861
PAK4	33814_at	-0.553641	0.010364	0.181164	-2.58138	6.74276	6.85516	6.83909	6.77169	7.13201	6.42857	7.7543	7.18288	7.11757	7.35543	7.69414	6.98681
VAMP2	201557_at	-0.550583	0.0147806	0.194754	-2.88736	8.69732	8.63903	8.68901	8.53832	8.29799	8.18714	9.29731	8.8033	9.05337	9.0304	9.61893	8.54901
ATP5D	203926_x_at	-0.548631	0.0128419	0.189748	-2.76631	8.28787	8.3894	8.59934	8.62477	8.69929	8.09418	9.29577	8.61937	9.07604	8.7958	9.4649	8.73476
TNFAIP2	202510_s_at	-0.546421	0.00500129	0.162334	-1.95099	11.8015	11.9025	12.0643	12.0724	11.7233	11.885	12.6997	12.6496	12.6484	12.1531	12.4243	12.1524
CSK	202329_at	-0.545107	0.00963772	0.177829	-2.51863	11.1608	11.2803	11.5242	11.1156	11.1948	10.7763	11.991	11.6586	11.5605	11.5771	12.1206	11.4147
RELA	201783_s_at	-0.540803	0.00833045	0.174875	-2.39263	10.7841	10.6843	10.9237	10.7672	10.6649	10.571	11.7042	11.3196	10.944	11.2203	11.5494	10.9024
NA	218296_x_at	-0.539458	0.00763805	0.169797	-2.31757	9.25382	9.40795	9.20349	9.26869	9.35683	8.77093	10.1165	9.83244	9.60455	9.46803	9.59226	9.88465
CDK10	203468_at	-0.522086	0.0106284	0.182029	-2.60313	6.67578	6.68173	7.02846	7.23388	7.55043	6.96489	7.62657	7.49265	7.49362	7.46642	7.50761	7.68082
BOLA3	227291_s_at	-0.517451	0.00943209	0.177829	-2.49999	8.6145	8.78066	8.4524	8.60777	8.4973	8.10483	8.7443	9.40899	8.97712	8.87201	9.1398	9.01995
FAM83H	226129_at	-0.511006	0.0133529	0.189748	-2.79992	11.5014	11.6486	11.6438	11.2657	11.326	11.0916	12.0645	11.816	11.9449	12.076	12.2243	11.4174
GPAA1	215690_x_at	-0.509302	0.0120252	0.186835	-2.70966	8.68403	8.53841	8.49495	8.75124	8.75304	8.27723	9.50725	8.91523	8.8997	9.16618	9.3235	8.74285
CPSF4	206688_s_at	-0.506955	0.0109398	0.182515	-2.62806	8.43563	8.08037	8.63042	8.42505	8.52353	8.18423	9.12911	8.59909	8.638	8.82307	9.22428	8.90742
FRMD8	227964_at	-0.488645	0.0134683	0.189748	-2.80734	11.4127	11.5006	11.8247	11.7546	11.2782	11.5034	12.3493	12.0509	11.895	11.956	12.287	11.6677
DIAPH3	229097_at	-0.476644	0.0103345	0.180962	-2.57892	8.74462	9.12653	9.0511	8.99151	9.0047	8.86835	9.32976	9.56512	9.39157	9.20546	9.29918	9.85556
LUC7L	223295_s_at	-0.468575	0.0155064	0.1969	-2.92858	8.31059	8.48846	8.27274	8.5871	8.33367	8.02971	8.8526	9.05064	8.67687	8.56826	8.54683	9.13852
XYLT2	231550_at	-0.466115	0.0160378	0.198233	-2.95754	10.7846	10.7076	10.7761	10.4114	10.5233	10.329	11.4374	11.0766	10.843	11.0335	11.1954	10.7428
C11orf31	228332_s_at	-0.463049	0.0152838	0.196095	-2.91615	10.0248	9.79061	10.044	10.4638	10.0734	9.81523	10.7563	10.4466	10.6058	10.527	10.2064	10.448
KDELR2	200698_at	0.424734	0.0147547	0.194574	-2.88585	11.699	11.6518	11.8474	11.8062	11.5459	11.7371	11.0297	11.1054	11.5786	11.2578	11.3951	11.3723
RPN1	201011_at	0.427237	0.0151023	0.195539	-2.90588	9.82139	9.46338	9.89781	9.83503	9.85124	9.64476	9.5476	9.36371	9.06355	9.44849	9.22229	9.30455
GPBP1L1	217877_s_at	0.431873	0.0160565	0.198233	-2.95854	10.1249	9.99039	9.90828	10.1031	10.0626	10.2114	9.36443	9.70422	10.0457	9.52087	9.52554	9.64853
OSBP	201800_s_at	0.438441	0.0160612	0.198233	-2.9588	11.1149	11.0822	10.841	10.814	11.0834	10.7737	10.094	10.5179	10.6013	10.6403	10.5196	10.7054
PDIA6	207668_x_at	0.439885	0.0112925	0.18418	-2.65544	11.2447	11.0528	11.389	11.1166	11.0856	11.3594	10.5621	10.8058	10.6097	10.9567	10.7366	10.9379
KPNA6	226976_at	0.439941	0.0133336	0.189748	-2.79868	10.1239	10.0643	9.82851	10.1135	9.80458	10.1805	9.48684	9.82851	9.73901	9.46669	9.34183	9.61281
TMEM85	223857_x_at	0.440265	0.0151394	0.195578	-2.90799	9.38484	9.36115	9.11725	9.4433	9.1127	8.89541	8.64194	8.87084	8.66396	9.0294	8.64867	8.81826
AHCYL1	200850_s_at	0.441329	0.0160036	0.198233	-2.9557	11.8342	11.8147	11.7492	11.5898	11.8959	11.6678	10.9332	11.1362	11.4511	11.5533	11.2809	11.5487
SNRNP27	212438_at	0.441402	0.0145339	0.193959	-2.87288	7.24362	7.31361	7.23984	6.90729	7.05247	7.38239	6.4851	6.73322	6.65115	7.05736	6.81732	6.74667
NA	214801_at	0.442233	0.0120188	0.186835	-2.70921	11.2164	11.0597	11.0507	11.3956	11.0944	11.1136	10.5199	10.7234	10.7319	10.4721	10.8602	10.9694
HP1BP3	224592_x_at	0.450321	0.0155228	0.1969	-2.92949	10.614	10.5856	10.6497	10.5084	10.6468	10.7211	9.82106	9.8965	10.3106	10.2039	10.222	10.5697
EEF1A1	213614_x_at	0.450693	0.0128	0.189748	-2.76349	12.8321	12.5582	12.7356	12.6984	12.7434	12.8779	11.9281	12.5063	12.2509	12.481	12.1242	12.451
PAK2	208876_s_at	0.451585	0.0141893	0.192002	-2.85223	10.5103	10.6759	10.3666	10.312	10.2721	10.1122	9.86009	9.82036	9.63795	10.0382	10.1835	9.99956
CDC42	226400_at	0.457923	0.0120654	0.186855	-2.71254	12.0478	12.0109	11.9109	12.0345	11.8307	12.352	11.281	11.5142	11.8632	11.6016	11.5176	11.6615
TPT1	216520_s_at	0.462537	0.0145196	0.193959	-2.87203	12.8444	12.5687	12.5776	12.8959	12.8694	12.7578	11.9875	12.4798	12.3423	12.5298	11.9474	12.4519
ZNF618	226590_at	0.463802	0.0153563	0.196484	-2.92022	9.39799	9.14919	9.45538	9.29573	9.40874	9.10723	8.67059	8.95623	8.44651	9.14986	9.08036	8.72789
TM2D2	224413_s_at	0.465291	0.0150959	0.195539	-2.90552	10.6287	10.5039	10.5505	10.656	10.1012	10.2071	9.70372	10.0664	10.2423	9.97161	9.78589	10.0856
CHMP4A	218571_s_at	0.465316	0.0110289	0.182515	-2.63506	8.679	8.51565	8.51461	8.75108	8.87464	8.3441	7.94464	8.32797	8.04777	8.11018	8.05191	8.40472
RIN2	209684_at	0.465959	0.0111266	0.183716	-2.64267	10.7432	10.6485	10.6995	10.9807	10.603	10.8248	9.91412	10.2221	10.3068	10.2498	10.416	10.5951
ERH	200043_at	0.466316	0.0100149	0.179109	-2.55179	10.3145	10.0473	10.3808	10.5029	10.4908	10.4817	9.81493	9.72198	9.76697	10.0796	9.8687	10.1681
PSTPIP2	219938_s_at	0.472059	0.0144303	0.193666	-2.86673	10.3501	10.2044	9.91247	9.89949	9.78765	10.1046	9.19343	9.61396	9.65251	9.59938	9.88299	9.48409
PPIA	226336_at	0.473267	0.0127204	0.189748	-2.75811	11.6443	11.5508	11.5368	11.6479	11.6572	11.5954	11.2332	11.4907	10.677	11.32	10.9291	11.1429
IMPAD1	222654_at	0.476789	0.0106918	0.182403	-2.60827	10.4756	10.1884	10.008	9.89482	10.1898	10.0055	9.4678	9.66908	9.60728	9.54161	9.61316	10.0025
RPS8	200858_s_at	0.47691	0.00880467	0.176013	-2.4405	11.9456	11.5935	11.6526	11.9004	11.9493	11.9216	11.1153	11.3378	11.2157	11.5575	11.2711	11.6042
SEC22B	214257_s_at	0.486634	0.016053	0.198233	-2.95835	11.1045	10.6696	10.6187	10.9527	10.6897	10.8976	9.83299	10.3287	10.6945	10.2875	10.33	10.5394
ATP5G3	207507_s_at	0.491675	0.00993449	0.178832	-2.54483	11.7639	11.4138	11.5846	11.834	11.9965	11.6688	11.2055	11.0777	11.149	11.6009	11.0042	11.2744
PRDX1	208680_at	0.492725	0.0108044	0.182515	-2.61731	11.3393	11.2598	11.76	11.597	11.2576	11.2566	10.6092	11.0263	10.9401	11.1979	10.726	11.0144
NA	231370_at	0.492899	0.00795656	0.172399	-2.35291	10.5032	10.507	10.4086	10.2165	10.3477	10.4588	9.69584	9.83794	9.91377	9.72618	9.9518	10.3589
YTHDF2	222430_s_at	0.49297	0.0158361	0.198072	-2.94667	7.72922	7.45193	7.47592	7.90745	7.28189	7.33529	6.80518	6.7317	7.32604	6.87165	7.2844	7.2049
RTN3	219549_s_at	0.494927	0.00697946	0.167095	-2.23954	11.1684	11.2485	11.204	11.1024	11.1162	11.2719	10.419	10.6245	10.4097	10.832	10.9182	10.9386
THRAP3	222440_s_at	0.497443	0.00568558	0.163995	-2.06204	10.7578	10.4903	10.4095	10.4743	10.4612	10.6812	9.90651	10.0866	10.1261	9.81528	10.0237	10.3313
KDM5B	201548_s_at	0.500082	0.0157798	0.198072	-2.9436	8.5506	8.68743	8.20351	7.91577	8.16008	8.03791	7.54491	8.0436	7.88382	7.85951	7.48658	7.73638
RPS4X	213347_x_at	0.500939	0.0078753	0.171714	-2.34403	12.9039	12.792	12.8347	12.9223	12.7028	12.5538	12.1444	12.447	11.9965	12.3996	12.101	12.6154
G3BP1	201503_at	0.501102	0.00577832	0.164711	-2.07605	11.432	11.3892	11.0737	11.4268	11.2946	11.544	10.7255	10.9928	10.8168	10.673	10.8139	11.1318
NA	238576_at	0.503462	0.0161921	0.198866	-2.96577	7.03025	7.27544	7.45679	6.87843	6.9186	7.09291	6.6586	6.70165	6.47877	6.93263	6.06491	6.79507
EEF1A1	206559_x_at	0.506769	0.0151517	0.195578	-2.90869	13.1456	13.0321	13.1506	13.0863	13.0782	12.786	12.2369	12.8427	12.5807	12.7019	12.009	12.867
EEF1A1	204892_x_at	0.50752	0.0150231	0.195203	-2.90136	13.1028	13.0678	13.1224	13.0705	13.0733	12.8429	12.1621	12.7908	12.6132	12.7247	12.0333	12.9105
WDR45L	209076_s_at	0.512076	0.0107348	0.182466	-2.61173	8.62928	8.1516	8.84325	8.49771	8.57782	8.46562	7.90142	7.79553	7.76641	8.01392	8.34358	8.27196
RMND5A	212479_s_at	0.512198	0.0148458	0.194978	-2.89115	8.41108	8.01941	8.08482	7.91726	8.00244	7.72358	7.19163	7.39745	7.30263	7.77684	7.43582	7.98105
TM9SF2	201078_at	0.512815	0.0135307	0.189748	-2.81131	10.8273	10.8463	10.4165	10.6454	10.2583	10.2158	9.59295	10.0999	10.308	10.0439	9.98546	10.1024
NA	215947_s_at	0.51487	0.00438488	0.159233	-1.83708	9.01002	9.04065	8.96868	8.7749	9.02445	9.05536	8.24248	8.51689	8.30237	8.73413	8.34754	8.64145
MRPL44	218202_x_at	0.516486	0.0123259	0.187742	-2.73096	9.73819	9.14089	9.85512	9.21671	9.315	9.68945	9.09686	9.1155	8.64614	8.87891	9.14062	8.97842
CTNND1	208862_s_at	0.516911	0.0149078	0.19506	-2.89473	8.75381	8.86577	8.20926	8.61768	8.75543	8.68794	7.6791	8.02725	8.61875	8.26635	8.1237	8.07328
CNOT8	202162_s_at	0.51774	0.0115622	0.185116	-2.6758	7.67351	7.40096	7.37027	7.47193	7.21848	6.82933	6.64942	6.61675	7.10834	6.76705	6.69844	7.01805
ELP3	227075_at	0.520034	0.0141252	0.192002	-2.84833	10.923	10.8346	10.7389	10.871	11.0366	10.8813	10.1766	10.5882	9.90205	10.351	10.1907	10.9567
PPP1R8	207830_s_at	0.520303	0.014227	0.192071	-2.85452	9.67138	9.51678	9.75172	9.75214	9.3196	9.14789	8.79412	9.16558	9.11319	9.05856	8.54393	9.36231
RHOA	1555814_a_at	0.520308	0.0135363	0.189748	-2.81167	8.51786	8.1973	8.58838	8.58892	8.50914	8.28896	8.07048	7.64397	7.46592	8.27912	8.28042	7.8288
KIAA0494	201776_s_at	0.520928	0.0137406	0.189748	-2.82457	9.02284	9.08623	9.34194	8.73074	8.87128	9.01335	8.02133	8.28678	8.70599	8.64374	8.89519	8.38779
NA	227116_at	0.52105	0.00868746	0.175976	-2.42891	9.84329	9.83697	10.0137	9.64321	9.56487	9.77703	8.92405	9.30496	9.20808	9.25179	9.11088	9.753
DSTN	201021_s_at	0.525129	0.00534042	0.162448	-2.0078	10.0066	10.0754	10.1001	9.71066	10.3321	10.0766	9.23224	9.66305	9.45662	9.72137	9.56971	9.50759
CCDC127	226515_at	0.525368	0.0164011	0.199432	-2.97678	6.75316	6.46593	6.46652	6.69115	6.19718	6.05552	5.52714	6.32299	5.59808	6.14417	5.96774	5.91713
LRP10	231861_at	0.525455	0.013745	0.189748	-2.82485	6.5425	6.72574	6.46412	6.2488	6.7207	6.96353	6.31275	6.47309	5.78987	6.12069	6.11321	5.70304
MEAF6	218165_at	0.525839	0.0136016	0.189748	-2.81582	8.18609	7.91551	8.60245	8.38294	8.06971	7.69054	7.32218	7.7171	7.85077	7.64895	7.41396	7.73925
NA	226468_at	0.525935	0.0101484	0.179879	-2.56323	10.4408	10.365	10.2886	10.234	10.429	10.0013	9.3161	10.0833	9.50326	9.98913	9.73813	9.97306
GNS	212334_at	0.526015	0.00597439	0.16567	-2.10494	11.7668	11.7405	11.6661	11.4882	11.839	12.027	11.0512	11.2228	10.937	11.3723	11.2536	11.5348
SLC35E1	79005_at	0.526195	0.0162333	0.199064	-2.96795	6.50527	6.1166	6.65487	6.0563	6.12392	6.12624	5.81595	5.93182	5.08691	5.77699	5.91123	5.90313
ASCC1	219336_s_at	0.527044	0.011395	0.184532	-2.66324	9.06743	9.19528	8.95974	9.31248	8.91319	8.44708	8.24807	8.68065	8.50302	8.62922	8.17651	8.49547
PUM1	201165_s_at	0.527608	0.0121335	0.187322	-2.7174	9.22202	9.06501	9.03992	8.90414	8.77521	9.38213	8.1754	8.27046	8.72356	8.36376	8.86319	8.82643
SYPL1	201259_s_at	0.528055	0.0135341	0.189748	-2.81153	8.65733	8.2424	8.67647	8.49923	8.2827	8.64683	8.01078	7.74975	7.4473	8.31041	8.31562	8.00276
RHEB	201451_x_at	0.530805	0.00681451	0.166473	-2.21884	7.41534	7.15401	7.59933	7.67679	7.33245	7.3268	7.0051	6.52327	6.72291	7.17033	6.86697	7.03133
RAD23B	201222_s_at	0.530812	0.0133597	0.189748	-2.80036	10.2348	10.1532	9.47132	9.71498	9.69331	10.2228	9.07698	9.26844	9.61847	9.27537	9.54917	9.51723
KLHL36	238523_at	0.530939	0.00588285	0.164854	-2.09157	7.08472	7.29307	7.32639	7.37193	7.06238	7.3412	6.37588	6.54172	6.94787	7.04865	6.65615	6.72378
ARPC5	1555797_a_at	0.53134	0.0112827	0.18418	-2.65469	5.84805	5.80882	6.07235	6.66044	5.89015	5.97026	5.56962	5.19924	5.74781	5.50686	5.6093	5.4292
RHEB	1555780_a_at	0.532498	0.00935846	0.177829	-2.49322	7.13453	6.83817	6.94785	6.86921	6.77998	7.04485	6.28117	6.77143	6.37563	6.38531	5.89381	6.71224
MAPK1	224621_at	0.533178	0.0133672	0.189748	-2.80084	10.4046	10.5013	9.99554	10.1022	10.2002	10.1423	9.2652	9.55512	10.0515	9.39997	9.77505	10.1002
GRLF1	229397_s_at	0.533499	0.0107492	0.182466	-2.61289	10.4817	10.2822	10.2707	9.9054	10.4379	10.2246	9.52017	10.0434	9.39169	9.80018	9.52482	10.1211
RPL4	200089_s_at	0.533835	0.00723303	0.167095	-2.27043	12.8367	12.6998	12.4573	12.8408	12.83	12.8798	11.9407	12.3638	12.3508	12.2389	11.8678	12.5794
ATRN	212517_at	0.53545	0.0152889	0.196095	-2.91644	7.33153	6.79219	7.00515	6.53156	6.5187	6.61217	5.79584	6.31052	6.12882	6.42409	6.39771	6.5216
RAB14	211503_s_at	0.5362	0.00618417	0.165959	-2.13482	6.58583	6.57291	6.5136	7.01164	6.7025	6.31779	6.08861	5.99149	6.00143	6.12659	5.85817	6.42078
SSH2	226080_at	0.53656	0.00912848	0.177829	-2.47172	8.50977	8.40767	8.15463	7.95092	8.49701	8.0159	7.32298	7.55577	7.87405	7.99722	7.72978	7.83673
BTBD7	1556000_s_at	0.536691	0.0119436	0.186835	-2.7038	11.6813	11.5095	11.1597	11.3522	11.8038	11.2964	10.5142	10.9402	11.0124	11.0885	10.6846	11.3427
PPP3CB	202432_at	0.538657	0.00737392	0.167269	-2.28712	11.074	11.2037	10.778	10.8563	10.9856	10.9117	9.91059	10.6972	10.3418	10.541	10.4434	10.6434
RBBP4	210371_s_at	0.539107	0.00547432	0.162448	-2.02925	9.25401	9.10287	9.16946	9.64586	9.52466	9.32258	8.98729	8.48153	8.77722	8.67784	8.85863	9.0023
CCNY	224651_at	0.539731	0.0105712	0.182029	-2.59847	10.2703	9.70616	10.0154	10.2539	10.1156	9.6348	9.21828	9.27901	9.30466	9.69889	9.41742	9.83953
SRP14	200007_at	0.540046	0.012058	0.186855	-2.71202	11.4707	11.1923	11.4649	11.7261	11.4884	11.185	10.4865	10.9811	11.2677	11.0862	10.4635	11.0022
GHITM	1554510_s_at	0.540555	0.00689885	0.166938	-2.22949	8.31644	8.26783	8.27542	8.23168	8.26454	7.94971	7.43552	8.01329	7.43552	8.04845	7.45174	7.67777
SGPL1	212321_at	0.542428	0.00767869	0.170225	-2.32216	9.99908	10.2231	9.8844	10.5031	9.80939	9.70211	9.42725	9.65635	9.58873	9.36617	9.25043	9.57776
TIMM23	218118_s_at	0.543684	0.00867214	0.175976	-2.42739	9.90665	9.91564	9.43867	10.1824	10.0222	9.86331	9.10889	9.51877	9.00925	9.60905	9.28291	9.53795
LSM12	212532_s_at	0.54424	0.00539693	0.162448	-2.01692	10.8866	10.6777	10.8445	10.6189	10.983	11.0049	10.3485	9.93009	10.4658	10.2739	10.6237	10.1081
RTF1	212301_at	0.544605	0.00545125	0.162448	-2.02559	8.82945	8.69654	8.56938	8.64541	8.6627	8.43618	8.01962	8.10894	8.39675	7.817	7.81702	8.4127
SLC11A2	210047_at	0.544919	0.00924841	0.177829	-2.483	9.62366	9.34853	9.77683	9.62348	9.75794	10.107	8.94115	9.36694	9.49647	9.20787	8.79021	9.16524
CORO1C	222409_at	0.545023	0.0099341	0.178832	-2.54479	11.6634	11.6509	11.3991	11.6583	11.4062	11.8522	10.8354	10.9271	11.3615	10.7944	10.8643	11.5772
MARVELD2	235141_at	0.545902	0.00594088	0.165606	-2.10007	11.061	10.9487	10.3715	10.7044	10.7197	10.6446	9.95867	10.4014	10.2216	10.4107	10.1773	10.0049
LAMC1	200771_at	0.547771	0.011588	0.185116	-2.67773	10.338	10.6027	10.95	10.7987	10.483	10.8162	9.7606	9.94255	9.91025	10.0688	10.5289	10.491
ALG2	225621_at	0.548155	0.00541784	0.162448	-2.02027	10.0549	9.69107	10.1225	10.0573	9.67868	9.68745	9.24691	9.59945	9.08277	9.15342	9.38339	9.53696
DERL1	222543_at	0.548414	0.00723115	0.167095	-2.2702	10.3736	10.3656	9.93018	10.4197	9.9654	10.4922	9.40953	9.57418	9.98235	9.64029	9.66693	9.98296
CMTM4	225009_at	0.550548	0.0106181	0.182029	-2.60229	7.95838	7.76353	7.99118	7.37291	7.39671	7.28399	6.81703	6.9902	7.12239	7.41183	6.88487	7.2371
FOXO3	224889_at	0.550681	0.0108949	0.182515	-2.62451	10.8499	10.7728	10.7818	10.6125	10.2408	10.3658	9.79777	9.95935	10.0089	9.80523	10.1406	10.6077
SEPHS1	208939_at	0.55177	0.0144568	0.193695	-2.8683	10.1257	9.87566	10.2032	10.2285	10.3381	9.91687	9.40125	9.5925	9.39758	9.47359	9.19939	10.313
PDE12	1554915_a_at	0.552434	0.00859493	0.175976	-2.41966	10.1811	9.86651	10.2245	9.7002	9.65561	10.2457	9.50867	9.45462	8.95362	9.58671	9.6069	9.44841
GLIS3	229435_at	0.553652	0.0105688	0.182029	-2.59828	9.03599	8.75448	9.09468	8.66213	9.0277	9.4042	8.25204	8.55955	8.1999	8.28968	8.96999	8.38611
TPM4	209344_at	0.553765	0.0156639	0.197718	-2.93727	10.9126	10.862	10.7183	10.439	9.98741	10.7174	9.78366	10.3334	10.3958	10.0549	9.70438	10.042
BZW2	217809_at	0.556042	0.0120954	0.187097	-2.71469	10.7695	11.3529	10.7577	10.6624	10.655	10.9714	9.96768	10.5008	10.2098	10.6929	9.94016	10.5213
TADA2B	236248_x_at	0.556085	0.00721631	0.167095	-2.26843	10.2728	10.2643	10.4495	10.2396	10.4809	10.0894	9.84423	10.002	9.13157	9.73922	9.80433	9.93867
CTNNA1	200764_s_at	0.556347	0.0116063	0.185116	-2.67909	7.90458	7.78861	8.11845	7.70633	7.54359	7.26421	6.73239	7.51909	7.30852	6.96517	7.17005	7.29247
HSPA5	211936_at	0.556907	0.0145637	0.193959	-2.87464	10.7073	10.4991	10.2877	10.3459	10.0607	10.33	9.38295	10.0351	9.64966	9.64254	9.71438	10.4646
SFRS1	208863_s_at	0.558015	0.0119312	0.186835	-2.7029	11.1505	11.0644	11.0858	10.5815	11.0129	11.1774	10.0549	10.4693	10.2622	10.6162	10.2725	11.0494
TSPAN3	200973_s_at	0.559161	0.0153138	0.196256	-2.91784	9.8035	9.75053	9.46331	9.5654	8.91428	9.18287	8.37313	9.01091	8.72853	9.14622	9.07107	8.99506
ZNF207	200828_s_at	0.559337	0.0131421	0.189748	-2.78622	8.13895	7.86477	7.41712	7.84426	7.8855	7.16056	6.9652	6.98392	7.19595	7.26039	6.99046	7.55923
SNRPD3	202567_at	0.559453	0.00194278	0.153819	-1.13308	9.44152	9.36623	9.44721	9.25967	9.68397	9.63899	8.91653	8.90495	8.80966	9.06802	9.00389	8.77783
RNF144B	228153_at	0.559799	0.0145763	0.193959	-2.87539	11.9618	11.9229	11.8421	12.0909	11.6002	11.7856	10.7211	11.3411	11.9984	11.244	11.2089	11.3311
NA	238604_at	0.560771	0.0159528	0.198233	-2.95297	8.98358	9.08442	8.48777	8.89896	8.41991	7.99651	8.09649	8.40247	8.16186	7.95295	8.0164	7.87635
UBE4B	210685_s_at	0.564354	0.00740643	0.167269	-2.29093	7.10013	7.12174	7.79823	7.39715	7.55414	7.20403	6.76143	6.68438	6.46205	6.98039	6.77386	7.12721
MTMR4	212277_at	0.564808	0.00943837	0.177829	-2.50057	9.79863	9.67173	9.77095	9.72378	9.9287	9.48534	9.0361	9.26722	8.70305	9.73292	8.91413	9.33685
CASP8	213373_s_at	0.565381	0.0138623	0.190541	-2.83216	7.31014	7.2394	7.72944	7.14892	7.453	6.94653	6.37263	6.87848	7.04454	6.88857	6.22197	7.02895
MRPS27	212145_at	0.566748	0.00943549	0.177829	-2.50031	10.8876	10.7473	11.0079	10.754	11.0667	10.9323	10.1548	10.4808	9.72583	10.5784	10.2717	10.7837
EIF2S3	224936_at	0.567188	0.00283101	0.153819	-1.45838	11.5426	11.5182	11.3735	11.5982	11.4393	11.2913	10.5673	10.8278	11.2329	10.9937	10.7817	10.9567
NA	201240_s_at	0.567314	0.00912653	0.177829	-2.47153	10.2688	10.0788	10.0504	10.1743	10.251	9.97151	8.96889	9.40995	9.47552	9.93317	9.63417	9.96926
PRKAR2A	225011_at	0.568918	0.00276695	0.153819	-1.43858	11.4443	11.4402	11.5718	11.304	11.2186	11.7058	10.5921	10.982	10.7545	11.0035	10.8641	11.0751
DDX19A	202577_s_at	0.570226	0.0113781	0.184532	-2.66196	7.78944	7.56329	8.00497	8.011	7.48315	7.32022	6.97207	7.57536	7.08219	6.72936	7.40857	6.98315
HSP90AB1	200064_at	0.570398	0.00772512	0.170687	-2.32738	10.5912	10.6345	10.705	10.4728	10.1065	10.3228	9.53478	10.0732	9.94029	9.67481	9.81441	10.373
AGK	222132_s_at	0.570886	0.0106316	0.182029	-2.60339	7.55443	7.47941	7.08752	7.18968	7.60115	7.06226	6.31132	6.98255	7.08422	6.82905	6.36597	6.97603
POLR1B	220113_x_at	0.571931	0.00448798	0.159822	-1.8572	7.291	7.33757	7.56342	7.31238	7.19511	7.97352	6.91021	6.86168	6.63926	6.96048	6.88664	6.98314
CYP51A1	202314_at	0.573096	0.0119544	0.186835	-2.70457	11.8499	11.7857	11.6379	11.302	11.7672	12.4715	10.8689	11.121	11.3101	11.3861	11.4115	11.278
UBE2G1	226005_at	0.573498	0.00367506	0.154232	-1.68417	10.0566	9.92921	9.61202	9.92844	9.66771	9.75142	8.9785	9.05174	9.41609	9.14997	9.31604	9.59201
NA	216593_s_at	0.574036	0.0125762	0.189748	-2.74829	8.56917	8.28079	8.22706	8.16882	8.97284	8.30606	7.88379	8.08827	7.44807	8.27937	7.52124	7.85978
RBMX	213762_x_at	0.5743	0.0165487	0.199883	-2.98448	10.0894	10.3759	9.7505	10.012	10.3459	10.1194	9.16213	9.86067	9.04861	9.80986	9.30516	10.0608
STK4	225364_at	0.578208	0.0163498	0.199417	-2.97409	8.23862	8.06876	7.84842	7.86224	7.7011	7.38137	7.12519	7.23402	7.62308	7.06658	6.77216	7.81023
TARDBP	1558208_at	0.578536	0.0118759	0.186835	-2.69889	9.11058	8.59841	8.90217	8.19176	8.73842	8.61765	8.11345	8.21388	8.10136	8.63425	7.90195	7.72287
NAA20	223040_at	0.578785	0.00739058	0.167269	-2.28907	9.75492	9.42949	9.30939	9.57677	9.29895	9.63107	8.38974	8.99952	9.33632	8.81964	8.80707	9.17561
LOC440983	227338_at	0.580346	0.00494203	0.162334	-1.94066	10.7734	10.4368	10.4637	10.5729	10.4573	10.8341	9.82798	9.99792	10.2151	9.56662	10.0788	10.3696
PHC1	225958_at	0.581258	0.0105249	0.182029	-2.59468	9.94061	9.63455	9.5414	9.46033	9.73972	9.70751	8.71754	9.4108	8.7753	9.38306	8.71209	9.53779
SLC25A17	211754_s_at	0.582519	0.00194871	0.153819	-1.13571	8.1458	8.04062	7.98773	8.10801	8.14715	8.40431	7.4819	7.73782	7.614	7.70633	7.23882	7.55962
MFHAS1	213457_at	0.583946	0.00913469	0.177829	-2.47231	7.73831	7.7597	8.47411	8.34434	8.38261	8.18147	7.55284	7.63111	7.18817	7.49452	7.52488	7.98534
NA	1554597_at	0.584571	0.013451	0.189748	-2.80622	10.2622	10.0219	10.0445	9.65538	10.0812	9.4885	8.96345	9.2315	9.11758	9.27857	9.45796	9.99717
C20orf11	225376_at	0.584887	0.00858132	0.175976	-2.41829	8.78689	8.63414	8.83492	8.75845	8.79867	8.15604	8.26443	8.08339	7.55957	8.46374	7.9076	8.18107
RPL4	201154_x_at	0.586639	0.00705088	0.167095	-2.24836	12.8816	12.7422	12.4385	13.0063	12.9082	12.6881	11.8591	12.4001	12.2948	12.1792	11.7781	12.6339
LOC387647	228786_at	0.5883	0.0146384	0.194114	-2.87905	6.70282	6.33611	6.19056	6.75089	6.49247	5.86759	6.00321	6.21	5.31417	5.96123	5.44559	5.87643
PRKAR1A	200604_s_at	0.588332	0.0106167	0.182029	-2.60218	8.48534	8.35752	8.58651	8.59026	8.51624	7.91666	7.26724	7.54645	8.21053	8.11195	7.87935	7.90702
CASP6	211464_x_at	0.588538	0.00300655	0.153819	-1.51042	8.27614	7.53492	7.66637	7.62378	7.75806	7.99195	7.14739	7.29856	7.14649	7.33894	7.19674	7.19188
MTERFD2	1557966_x_at	0.588827	0.00519112	0.162448	-1.98325	6.70938	6.75049	7.04042	6.73748	6.90528	6.41117	5.7005	6.48109	5.9964	6.33735	6.25474	6.25119
RPL4	211710_x_at	0.588999	0.00666178	0.166016	-2.19922	12.8331	12.7116	12.4142	12.9908	12.874	12.716	11.8329	12.378	12.286	12.1467	11.7597	12.6023
KDM3B	201643_x_at	0.589885	0.00676592	0.166473	-2.21265	9.65098	9.62875	9.42951	9.62382	9.52631	9.47222	8.4551	8.63761	8.89052	9.28855	9.12185	9.39864
APPL2	218218_at	0.59011	0.0130778	0.189748	-2.78199	6.51671	6.51797	6.7912	6.7256	6.65578	6.08201	5.48757	5.6144	6.21501	6.23748	5.74365	6.45052
HGD	205221_at	0.590749	0.00756741	0.168977	-2.30953	7.61876	7.57335	7.40947	7.50758	7.5166	7.43655	6.75437	6.83997	6.27892	7.056	7.38159	7.20695
NA	227319_at	0.591595	0.00479108	0.161135	-1.9138	9.25448	9.24744	9.91326	9.23857	9.23262	9.60086	8.65169	8.96166	9.0242	8.75673	8.5545	8.98887
PLEKHB2	201410_at	0.592053	0.00375851	0.155388	-1.70361	10.7332	10.8713	10.8887	10.8345	10.5363	10.7426	9.75384	10.3522	10.4076	10.3336	9.85661	10.3504
ANXA7	201366_at	0.592178	0.00526016	0.162448	-1.99469	10.5364	10.3741	10.5263	10.4042	10.0906	10.6992	9.31797	9.98522	10.1021	9.81708	9.77803	10.0772
SMARCC1	201072_s_at	0.596063	0.00990096	0.178832	-2.54191	6.86677	6.55286	6.96803	6.34513	6.92928	6.33209	5.86308	5.88	5.86446	6.08731	6.01478	6.70814
C1QBP	214214_s_at	0.596255	0.00925396	0.177829	-2.48352	8.7229	8.59951	9.25501	8.8268	9.09336	8.95552	8.3077	8.41742	7.69078	8.53987	8.19773	8.72204
VSIG10	226485_at	0.59746	0.0140817	0.192002	-2.84568	9.45023	8.49706	8.77885	8.93076	9.12479	8.48993	8.10153	8.5997	8.16212	7.92412	8.16696	8.73242
ZHX3	217367_s_at	0.598271	0.0134692	0.189748	-2.80739	7.54482	7.62298	7.94357	7.46252	7.31583	7.0379	6.44654	6.83768	6.59284	6.82661	7.16716	7.46716
KIAA1143	226816_s_at	0.598293	0.00708381	0.167095	-2.25239	9.58834	9.38324	9.28173	9.4807	9.279	9.34239	8.38077	8.60428	9.20589	9.0602	8.3881	9.12641
ENSA	228851_s_at	0.598371	0.0110177	0.182515	-2.63418	8.72942	8.41218	8.51791	8.66645	8.95587	8.75881	8.15013	7.98319	7.33013	8.56605	8.26657	8.15432
RBMS2	225776_at	0.59866	0.00468225	0.160958	-1.8939	9.78802	9.69565	9.70094	9.83807	9.64076	9.7738	8.86769	8.98127	9.6409	9.40057	9.2213	8.73355
ESYT2	1558511_s_at	0.599457	0.00586525	0.164854	-2.08898	9.00586	8.82555	8.81228	8.29547	8.4815	8.85122	7.82943	7.95087	8.43595	8.44801	8.08633	7.92455
TSPYL5	213122_at	0.599474	0.0043238	0.159145	-1.82493	10.6996	10.5956	10.1287	10.7183	10.3546	10.5462	10.0145	10.1861	9.86782	10.1108	9.78998	9.47689
GLG1	225918_at	0.599597	0.00345961	0.153819	-1.63188	9.32478	9.1619	9.04241	9.29592	9.46037	8.81326	8.45849	8.62193	8.48554	8.67851	8.31151	8.94508
TMEM14B	223133_at	0.599627	0.00692208	0.166938	-2.2324	11.0524	10.9234	10.7824	10.891	11.2385	11.2959	10.4319	10.9117	10.1484	10.6249	9.95201	10.5168
ATP6V0E1	201171_at	0.600454	0.0070778	0.167095	-2.25165	10.7082	10.1273	10.4899	10.5722	10.0432	9.86806	9.7177	9.98346	9.54168	9.95378	9.47704	9.53241
PDIA3	208612_at	0.60133	0.00448089	0.159822	-1.85584	10.6621	10.4279	10.5348	10.3938	10.3943	10.5583	9.42496	9.59209	10.0336	10.0789	9.90675	10.3269
CD59	200983_x_at	0.601674	0.0149141	0.19506	-2.89509	11.602	11.1937	10.6213	11.6376	11.0046	10.9148	10.3475	10.5686	10.941	10.878	10.4652	10.1637
HMGXB4	212597_s_at	0.603116	0.0081754	0.173826	-2.37638	6.98933	6.43594	7.02788	6.28214	6.36047	6.34861	5.59376	5.80798	6.3144	6.0559	5.94201	6.11162
COQ2	213379_at	0.603928	0.00267503	0.153819	-1.40937	10.2042	10.0775	10.1237	10.1798	10.0388	10.4647	9.31399	9.65595	9.31385	9.87172	9.45579	9.85388
FOXO3	231548_at	0.60466	0.00311159	0.153819	-1.54013	10.0271	9.82849	10.0283	9.71997	9.46844	9.8137	9.06457	9.05886	9.07957	9.1465	9.24589	9.66256
NA	234983_at	0.605181	0.00659431	0.165959	-2.19041	10.0551	9.65557	9.8126	9.53801	9.60004	9.54172	9.05567	9.31293	8.56766	9.59651	9.06754	8.97162
P4HA1	207543_s_at	0.606047	0.00196562	0.153819	-1.14316	9.46355	9.19199	9.22455	9.30218	9.33566	9.12604	8.24963	8.68326	8.61564	8.93766	8.67928	8.84221
KIAA0562	204075_s_at	0.60607	0.00712128	0.167095	-2.25695	10.0542	9.79876	9.87497	9.53904	9.3582	10.1707	8.81116	9.06768	9.28905	9.07491	9.60343	9.31331
PHF17	225820_at	0.606656	0.00907411	0.177829	-2.46656	7.05328	6.70051	6.42844	6.43774	7.2255	6.16156	5.89476	5.99881	6.17839	5.94403	6.00614	6.34497
TXNDC12	223017_at	0.608651	0.0148466	0.194978	-2.89119	9.36549	9.37877	9.30702	9.68313	8.99209	8.75173	8.27393	9.23611	8.44969	8.81359	8.22457	8.82843
ARNT	218221_at	0.609524	0.00508921	0.162334	-1.96608	8.35978	7.89568	8.91096	8.0327	8.32854	8.1981	7.57855	7.71712	7.55756	7.74859	7.58993	7.87687
NA	217682_at	0.609821	0.0159878	0.198233	-2.95486	9.75316	9.51384	8.47705	9.07424	8.88944	8.99311	8.2551	8.54656	8.36689	8.26332	8.78567	8.82437
KDM1A	212348_s_at	0.610105	0.00483225	0.161926	-1.92121	8.97512	8.81981	9.09148	9.09881	8.87617	8.66953	8.26944	8.1506	8.78536	7.84845	8.57632	8.24013
TMCO3	226050_at	0.611288	0.00261175	0.153819	-1.38867	10.437	10.0097	10.0666	10.3646	9.81129	9.993	9.46842	9.24467	9.61092	9.33702	9.72451	9.62888
SSR1	225435_at	0.611624	0.00692021	0.166938	-2.23217	8.91451	9.2439	8.51188	8.88604	8.82161	9.20424	7.99814	8.55818	8.03191	8.44974	8.11887	8.75559
LIMCH1	212325_at	0.612687	0.0104439	0.181882	-2.58801	8.54383	8.3942	8.89293	8.54576	8.10071	8.31174	7.39232	7.64018	7.98344	8.1157	8.40816	7.57326
RBM12	212168_at	0.612771	0.0064318	0.165959	-2.16881	9.77121	9.72501	9.38587	9.45709	9.3028	9.83425	8.5568	9.11266	8.92748	8.97771	8.7018	9.52317
SMARCC1	201075_s_at	0.614952	0.012702	0.189748	-2.75686	8.33629	8.19381	7.66697	8.05658	8.37354	7.78151	7.30705	6.95594	7.17253	7.84689	7.43413	8.00244
LOC220906	233013_x_at	0.615402	0.00539608	0.162448	-2.01678	7.79639	7.5941	7.77348	7.24147	7.27876	7.71083	6.41972	7.1538	6.90811	7.2907	6.90627	7.02403
SDHB	202675_at	0.618183	0.0129008	0.189748	-2.77025	7.87216	7.48956	7.94232	8.027	7.34779	7.20136	6.64716	7.28566	6.72469	7.48888	6.7399	7.28479
NA	217837_s_at	0.618902	0.0109398	0.182515	-2.62806	8.88319	8.81268	8.00651	8.76556	8.27669	8.48745	7.50628	8.2902	8.20386	7.72988	7.64182	8.14663
PPP1R3B	222662_at	0.619284	0.0113478	0.184532	-2.65965	9.478	9.53453	9.09598	9.75729	8.70221	9.21652	8.15469	8.63194	8.70546	8.60798	8.91927	9.0495
HOXA9	209905_at	0.619647	0.00797568	0.172399	-2.35499	9.55016	9.44187	9.56041	8.93085	9.28839	9.52496	8.11184	8.66676	8.71548	9.09184	8.89519	9.09765
UFC1	217797_at	0.619746	0.015562	0.1969	-2.93166	8.74165	8.34855	8.38036	8.91377	8.54247	7.68747	7.71651	8.03536	7.78972	8.15931	7.25558	7.93931
ARPC5	211963_s_at	0.621256	0.0120238	0.186835	-2.70956	10.7313	10.7132	9.88513	10.8014	10.3381	10.4346	9.34167	9.95104	10.2688	10.0341	9.51667	10.064
FAM108B1	227551_at	0.621423	0.00634749	0.165959	-2.15739	9.2786	9.02268	8.75936	8.5889	8.86131	9.30841	7.85516	8.48404	8.33751	8.19509	8.49919	8.71973
IMPAD1	218516_s_at	0.622586	0.0162197	0.199051	-2.96723	6.50018	6.00578	6.88926	6.33087	5.87785	5.51848	5.40743	5.44519	5.65171	5.40092	5.47629	6.00536
ST13	208666_s_at	0.625618	0.00659279	0.165959	-2.19021	10.9951	10.9438	10.4994	10.6855	10.8779	11.1914	9.68366	9.99249	10.514	10.3257	10.299	10.6247
HIATL1	223073_at	0.626213	0.00194861	0.153819	-1.13566	10.7743	10.5701	10.5623	10.6875	10.5692	11.0499	9.75157	10.1244	10.2977	9.98528	9.96693	10.3301
FAM120A	1555945_s_at	0.626296	0.0133755	0.189748	-2.80138	9.8687	9.55753	9.85425	9.26779	9.52008	10.3015	8.68073	8.94415	8.71489	9.43812	9.30307	9.53113
SNAPC5	214592_s_at	0.626976	0.00631483	0.165959	-2.15292	7.42278	7.35075	6.76476	7.28304	7.1141	7.12327	6.4619	6.23259	7.03115	6.3375	6.94307	6.29063
NA	221963_x_at	0.627835	0.0135632	0.189748	-2.81338	6.85592	6.56	6.22535	6.61857	7.0855	7.24735	5.43817	6.48261	6.28059	6.1927	6.12429	6.30732
HSP90AB1	1557910_at	0.628195	0.0134219	0.189748	-2.80436	10.5476	10.6205	10.1613	10.2992	10.2148	10.5113	9.19215	9.51013	9.57466	9.65304	10.1105	10.5451
CCT4	227171_at	0.628313	0.00634513	0.165959	-2.15707	6.39139	6.1313	6.06025	6.54249	6.28978	7.06319	5.49	5.73955	5.6326	6.07655	5.7885	5.98132
ROD1	214698_at	0.63156	0.00941213	0.177829	-2.49816	7.77271	7.34162	7.47206	7.37447	6.9208	7.52729	6.32578	6.8492	7.3565	6.93262	6.79173	6.36375
HERPUD2	1552628_a_at	0.632597	0.00260067	0.153819	-1.385	9.77886	9.60352	9.29745	9.48111	9.42285	10.1048	8.80933	9.16558	8.87595	8.91175	9.17542	8.95498
RPS3A	200099_s_at	0.633571	0.0135972	0.189748	-2.81554	12.7862	12.8095	12.4859	12.9261	12.7461	12.5744	11.3501	12.0509	12.5279	12.3356	11.65	12.6124
PSMA6	208805_at	0.633664	0.00612014	0.165739	-2.12581	11.7941	11.7721	11.6033	12.0666	11.7298	11.6314	10.5229	11.1382	11.6111	11.3004	10.8495	11.3731
RBM3	208319_s_at	0.634408	0.00158427	0.153819	-0.957183	12.1995	12.0718	12.3862	12.1621	12.0213	12.6112	11.5438	11.7726	11.4066	11.6601	11.4416	11.8209
NA	225652_at	0.635096	0.012524	0.189671	-2.7447	8.10421	8.68361	7.53447	8.17981	7.58261	7.57222	6.99491	7.0638	7.3806	7.50464	7.30922	7.59318
HNRNPC	200014_s_at	0.63595	0.0036821	0.154232	-1.68583	11.2974	11.4037	11.2414	11.4136	11.22	11.6784	10.2251	10.7264	10.9677	11.0427	10.4797	10.9971
DCAF16	228106_at	0.636105	0.0165081	0.199817	-2.98237	8.0832	7.93221	7.71224	7.83521	7.88159	7.8539	6.41595	7.46292	7.07467	7.29163	7.14186	8.09468
SLC35D1	209712_at	0.637259	0.0045084	0.159822	-1.86114	6.93822	7.01288	7.12892	6.53347	6.67057	6.29643	5.77721	5.98944	6.34507	6.32911	6.01809	6.29801
SAP18	208742_s_at	0.637308	0.00469539	0.160958	-1.89633	9.55641	9.26455	10.0509	9.81158	9.5572	9.188	8.75947	8.92045	8.96753	9.30183	8.63232	9.02317
NA	218119_at	0.637316	0.00317559	0.153819	-1.55774	9.3925	9.33722	8.9404	9.74659	9.3798	9.25568	8.45639	8.86542	8.4201	8.96186	8.59665	8.92788
PAFAH1B2	224777_s_at	0.638614	0.00605233	0.165739	-2.11616	10.8639	10.6315	10.1891	10.8689	10.3584	10.5987	9.50623	9.91274	10.1235	9.78851	9.85758	10.4903
HNRNPC	214737_x_at	0.639362	0.00182049	0.153819	-1.07698	9.71881	9.44801	9.37874	9.6454	9.6909	9.75017	8.84325	9.1726	8.67091	9.29238	8.71777	9.09895
MED28	224416_s_at	0.6404	0.00490436	0.162334	-1.93404	10.0719	9.57727	10.1429	9.9344	9.79407	10.0755	8.77667	9.06387	9.18318	9.6332	9.4409	9.65589
EGLN3	219232_s_at	0.641602	0.00317623	0.153819	-1.55792	8.37468	8.47866	9.03472	8.62097	8.68572	8.74261	8.0915	7.79452	7.76252	7.80253	8.1773	8.45938
RSBN1	222789_at	0.642592	0.00932524	0.177829	-2.49015	8.38433	8.19652	7.77507	7.47486	8.2344	7.66558	6.92846	7.46146	7.6422	7.23635	6.95622	7.65053
ADAM17	205745_x_at	0.643043	0.0155291	0.1969	-2.92984	9.363	8.9428	8.25787	8.92174	9.17881	9.24961	8.01966	8.34663	8.96813	8.48264	7.82685	8.41168
LYN	202625_at	0.643603	0.0160286	0.198233	-2.95705	10.2578	10.344	10.6491	9.72276	10.2181	9.87633	8.99346	9.45469	9.57123	10.1749	9.91476	9.09739
TOX4	201685_s_at	0.643691	0.00963757	0.177829	-2.51862	8.30152	8.10594	7.52813	8.07739	7.56378	7.34912	6.56985	7.22666	7.27131	7.4239	7.24433	7.32768
GIGYF2	237052_x_at	0.644689	0.0160674	0.198233	-2.95912	7.2827	6.90235	7.19657	6.62947	7.39133	8.0871	6.47262	6.54668	6.93531	6.21561	6.53761	6.91356
CDC42SE2	229026_at	0.645067	0.0129975	0.189748	-2.77668	11.2252	11.4891	11.2456	11.4021	11.5139	10.9211	9.91079	10.2262	11.1979	10.7177	10.9065	10.9675
UQCRH	202233_s_at	0.64576	0.00780407	0.171098	-2.33617	10.7941	10.5198	10.5802	11.1165	10.8879	10.2547	9.68832	9.99556	10.2467	10.3979	9.566	10.3842
RPS4X	200933_x_at	0.646236	0.00219986	0.153819	-1.24036	12.337	12.0778	12.2439	12.3253	12.0464	11.935	11.2947	11.6985	11.1819	11.7393	11.3159	11.8577
NA	226282_at	0.646856	0.00988975	0.178832	-2.54093	8.92431	8.78687	8.84208	9.10431	8.39056	8.46693	7.64085	7.81358	8.47541	7.97806	7.97898	8.74705
PROSC	209384_at	0.647813	0.0158343	0.198072	-2.94657	8.53068	8.37657	8.93616	8.40803	8.1442	7.67639	7.14745	7.67168	7.4889	7.89664	7.68386	8.29662
GBE1	203282_at	0.648919	0.0152391	0.196088	-2.91363	11.2566	10.7339	10.8413	10.0712	11.1416	11.2605	9.98997	10.2839	9.74813	10.3735	10.2876	10.7284
EIF4E2	226734_at	0.649332	0.00275713	0.153819	-1.43551	8.90668	8.71588	8.46177	8.83993	8.81316	8.80162	7.91062	8.51272	7.96354	7.91853	7.823	8.51465
EYA3	226170_at	0.650418	0.0135533	0.189748	-2.81275	9.32279	9.45975	8.2813	8.91839	9.72486	9.00524	8.39429	8.80873	8.31774	8.40409	8.24091	8.64406
C17orf39	228452_at	0.650821	0.00333548	0.153819	-1.60025	8.47432	8.01482	8.65309	7.88085	7.932	8.23092	7.21876	7.53374	7.78546	7.73036	7.40911	7.60364
ZNF445	229766_at	0.652379	0.00501995	0.162334	-1.95421	7.6326	7.20649	7.63766	7.02593	7.50648	7.3565	6.33955	6.59246	6.62979	7.12455	6.55394	7.2111
ILF3	208931_s_at	0.653426	0.0102525	0.180588	-2.57204	9.79908	9.79481	10.2063	9.82957	10.0104	10.0986	9.06685	9.55637	8.44159	9.44576	9.51101	9.79667
SEC23B	210293_s_at	0.653526	0.00530358	0.162448	-2.00181	9.10851	8.68592	9.24451	8.7365	8.58767	9.51443	8.11728	8.64567	8.27106	8.52753	8.05881	8.33605
BUB3	201456_s_at	0.653952	0.00993426	0.178832	-2.54481	8.42722	8.55915	7.8612	8.3309	8.37319	8.41253	6.94055	7.69773	7.98346	7.58039	7.56577	8.27259
SSR1	200890_s_at	0.654777	0.0121686	0.187501	-2.71989	8.5478	8.41299	8.87022	8.5202	8.30946	8.74058	7.1705	7.40802	8.17698	8.22834	8.09316	8.39559
NIPAL3	214579_at	0.655014	0.00701414	0.167095	-2.24383	7.23866	7.3602	6.74613	7.35345	6.48258	6.75903	6.19662	6.41282	6.04984	6.75462	6.52654	6.06953
EIF4EBP2	224645_at	0.655693	0.00731354	0.167269	-2.28001	8.84384	8.36504	8.47763	8.6065	8.51069	8.6332	7.51437	8.07656	7.34692	8.06176	7.91432	8.5888
RPL11	200010_at	0.655984	0.00253011	0.153819	-1.36121	11.5803	11.2986	11.2608	11.6636	11.618	11.4651	10.6569	11.1298	10.6432	10.9921	10.3826	11.1459
CIAO1	217501_at	0.658542	0.00399978	0.157755	-1.75748	8.45543	8.32983	7.81256	8.37999	8.16962	8.14869	7.09694	8.09838	7.47436	7.39749	7.58539	7.69231
TMEM111	217882_at	0.658546	0.00634221	0.165959	-2.15667	9.05848	8.77184	9.01431	8.89506	8.74768	8.06983	8.20468	8.5703	7.77611	8.18322	7.87753	7.99408
TRIB2	202478_at	0.658812	0.00826366	0.174216	-2.38567	9.27907	9.53747	9.47814	8.90535	9.69313	9.39129	8.25638	8.42204	8.93096	9.32498	8.95194	8.44526
ITPRIPL2	227514_at	0.659978	0.0118428	0.186835	-2.69648	8.59303	8.21702	7.50731	8.50045	7.91496	8.01468	7.0744	7.09247	7.68319	7.43988	7.46408	8.03356
PPIB	200967_at	0.660536	0.00250141	0.153819	-1.35136	9.90299	9.07591	9.61753	9.49719	9.84907	9.87442	9.22496	8.92492	8.74732	9.0668	8.99666	8.89322
TMEM50B	225182_at	0.661221	0.0153765	0.196585	-2.92135	9.28966	9.14034	8.5683	9.19763	8.61112	8.2603	7.68277	8.47397	8.6107	8.29594	7.68216	8.35451
MRRF	225126_at	0.661235	0.0137363	0.189748	-2.8243	7.07202	6.95287	6.45074	7.49311	7.45707	6.54522	6.28977	6.31646	6.05652	6.62846	5.87589	6.83652
WDR82	201934_at	0.661669	0.00901269	0.177829	-2.46069	9.6609	9.61448	9.55291	9.52008	9.60959	9.52047	8.87226	9.46143	8.07085	9.10995	8.67758	9.31634
SLC25A13	229081_at	0.664292	0.00889747	0.177026	-2.44956	8.70802	8.542	8.22847	8.98877	8.79773	8.58854	7.86498	7.70022	7.48275	7.9375	8.1301	8.75224
FAM76A	228638_at	0.664606	0.0132229	0.189748	-2.79149	9.48379	8.9329	9.3989	9.71482	9.61485	9.18966	8.71397	8.58333	9.19386	8.87785	7.8569	9.12137
MFF	219137_s_at	0.665185	0.00952189	0.177829	-2.50818	10.631	10.486	11.2749	10.4194	10.7907	10.6131	9.58645	10.0033	9.97522	10.499	9.6094	10.5507
FGFR2	208229_at	0.665277	0.00872071	0.175976	-2.43222	8.34694	8.22685	8.98085	8.57248	8.37348	8.02308	7.89901	7.7486	6.98754	7.99725	7.96069	7.93892
RPL7L1	224738_x_at	0.667806	0.0157859	0.198072	-2.94394	11.4866	11.4613	10.5593	11.0978	11.3351	11.3355	10.3393	11.2414	10.4494	10.462	9.85636	10.9203
RPL30	200062_s_at	0.668917	0.00416764	0.159145	-1.79308	12.4086	12.1257	12.2479	12.5888	12.4252	12.37	11.2237	11.634	11.9173	12.0085	11.2427	12.1266
SIK2	213221_s_at	0.669126	0.00365506	0.154232	-1.67945	7.47555	7.30043	7.96196	7.38878	7.15394	7.59462	6.78809	7.13866	6.35676	6.71111	6.72648	7.13943
HNRNPC	212626_x_at	0.67017	0.000922416	0.153819	-0.492449	9.75256	9.55236	9.42559	9.67294	9.7832	9.98253	8.95047	9.10374	8.89298	9.33662	8.80938	9.05497
CNIH	201653_at	0.67095	0.00389978	0.157708	-1.73556	9.85748	9.60277	9.34524	9.74704	9.82285	9.97847	8.43151	9.08534	8.91526	9.44032	9.20448	9.25124
KDM3B	210878_s_at	0.671106	0.00328786	0.153819	-1.58781	9.71883	9.57732	9.74242	9.63622	9.69402	9.64957	8.34315	8.80258	8.91487	9.23613	9.32739	9.36765
KLHL13	227875_at	0.671296	0.0143576	0.192852	-2.86238	8.90718	8.89586	7.87177	8.30798	7.83576	8.20403	7.29322	7.7513	8.1279	7.90632	7.65568	7.26039
SEC22B	209206_at	0.671395	0.0140373	0.191952	-2.84296	9.41132	9.2546	9.32435	9.27238	8.58963	9.36459	7.81731	8.42435	9.19473	8.81959	8.17841	8.75411
PWP1	201606_s_at	0.671937	0.00431444	0.159145	-1.82305	6.98912	6.50983	6.41536	6.91459	6.5093	6.42277	6.01673	5.5674	5.66652	5.94839	5.9784	6.55191
TAF8	1556178_x_at	0.672212	0.0100526	0.17922	-2.55504	6.95072	6.55014	6.90804	7.49814	6.23576	6.94112	6.21827	6.38021	5.70023	6.5861	5.90691	6.25893
ATP5C1	213366_x_at	0.674043	0.0140891	0.192002	-2.84613	10.6335	10.5598	10.8132	11.0264	10.5301	10.0895	9.22968	10.2216	10.3972	10.2171	9.39232	10.1503
SFXN1	218392_x_at	0.674124	0.00581212	0.164711	-2.0811	10.5675	10.5551	10.7531	10.3589	10.5075	10.8331	9.44099	9.88241	9.67	10.1597	9.71665	10.6607
EIF4B	211937_at	0.676429	0.00926818	0.177829	-2.48485	9.54115	9.20884	9.09069	9.32223	9.73934	8.43443	8.13257	8.37339	8.56772	8.8233	8.52083	8.8603
UBE2J1	217826_s_at	0.677153	0.00596109	0.16567	-2.10301	9.25223	9.25176	9.29707	8.84313	8.63324	8.67882	7.89071	8.239	8.36928	8.97137	8.19334	8.22963
TMCO3	220240_s_at	0.678111	0.0129757	0.189748	-2.77523	7.90682	7.49609	7.69833	7.83927	7.17236	6.89915	6.42725	6.33043	7.47274	7.05945	6.80534	6.84814
SMU1	222618_at	0.679177	0.0110145	0.182515	-2.63393	8.30503	8.39619	8.32396	8.28275	8.2754	7.67173	7.22051	7.5207	8.05095	7.32406	6.90946	8.15433
NA	222010_at	0.679217	0.00652698	0.165959	-2.18153	9.10938	9.32083	9.39069	8.67217	8.90807	8.84168	7.85414	8.61803	8.31788	8.61052	7.93828	8.82867
YWHAB	217717_s_at	0.680031	0.00225197	0.153819	-1.26058	10.4008	10.4075	9.81498	10.3533	10.1661	10.1156	9.10952	9.30497	9.73013	9.45546	9.71939	9.85869
CBX5	212126_at	0.680713	0.00995708	0.178879	-2.54679	8.55639	8.55122	8.61351	8.33985	8.98075	7.98866	7.55838	7.68045	7.85159	7.91988	7.33763	8.59818
AK3L1	204348_s_at	0.682131	0.00873808	0.175976	-2.43394	9.05945	8.46344	9.13562	9.11604	8.59482	9.29487	8.35007	8.17632	7.77944	7.84043	8.68601	8.73918
PSEN1	203460_s_at	0.682199	0.00306924	0.153819	-1.52827	9.846	9.84889	9.63433	10.0582	9.31445	9.36309	8.96707	9.29079	9.11304	8.76573	8.59173	9.2434
MANSC1	220945_x_at	0.682478	0.0155392	0.1969	-2.9304	9.71532	9.51662	10.0228	9.1426	9.78086	10.6521	8.92453	8.9145	8.88103	9.54478	9.56732	8.90336
SLC30A6	243643_x_at	0.682794	0.00661314	0.165959	-2.19288	6.90171	6.23265	5.74442	5.75621	6.31362	6.38618	5.7005	5.29602	5.45934	5.5076	5.35716	5.9174
NIP7	223397_s_at	0.682857	0.00391456	0.157708	-1.73883	9.32809	8.94679	8.83661	8.92418	8.56984	8.97953	7.7963	8.42278	8.5099	8.27271	7.84024	8.64597
SUMO2	208739_x_at	0.684157	0.00263659	0.153819	-1.39686	10.1114	9.54344	10.1589	10.1772	9.68559	10.0079	8.86571	9.06696	9.54301	9.6005	9.32412	9.17914
NA	228380_at	0.684359	0.00961124	0.177829	-2.51625	6.3778	6.2903	5.8748	6.16942	6.80538	5.74868	5.08192	5.1912	5.41229	5.76353	6.13775	5.57353
KLHDC10	209255_at	0.685952	0.00526041	0.162448	-1.99473	9.57518	9.56508	9.84926	9.54388	9.47412	9.07625	8.25208	8.59744	9.30217	9.23554	8.74377	8.83705
LMO4	227155_at	0.686535	0.0137371	0.189748	-2.82435	6.84757	6.92083	6.8788	5.96981	6.92536	6.05217	5.47433	5.7915	6.21829	6.45604	5.98432	5.55085
MED8	213696_s_at	0.689129	0.00409185	0.158985	-1.77719	6.91729	7.02809	7.17723	7.71595	7.08062	6.64107	6.52649	6.50472	6.0893	6.80987	6.30993	6.18515
C9orf80	223558_at	0.690451	0.00852135	0.175692	-2.41222	6.54664	6.80115	6.70913	6.47753	6.66635	6.09388	5.43954	5.84605	5.5757	5.92682	5.61722	6.74667
TXNIP	201009_s_at	0.690564	0.00145815	0.153819	-0.885741	10.0129	9.95127	9.81215	10.5118	10.0212	9.98557	9.05066	9.62832	9.24469	9.336	9.6519	9.23994
XIAP	235222_x_at	0.690971	0.00321623	0.153819	-1.56875	8.20598	7.58699	7.55755	8.099	7.52391	8.04917	6.71368	7.2911	7.01521	7.36376	7.03001	7.46301
BTF3L4	225976_at	0.691198	0.0126544	0.189748	-2.75363	8.75113	8.70407	7.9201	8.82227	8.33468	7.92979	7.12943	7.594	8.25539	7.95883	7.39023	7.98699
NT5C2	209155_s_at	0.691355	0.00289916	0.153819	-1.47895	8.46024	8.11757	7.88054	7.77125	7.48757	8.07771	7.04013	7.49014	7.61101	7.23136	7.03095	7.24316
FBXO21	212231_at	0.691823	0.00204098	0.153819	-1.17564	7.3065	7.21914	7.42722	7.3176	7.09889	7.30289	6.31932	6.58511	6.66139	6.61306	6.1526	7.18984
FBXO33	226970_at	0.69196	0.00351873	0.153819	-1.64655	7.92184	8.16544	7.55135	8.07033	7.60233	7.49514	6.86943	7.34267	7.33658	7.05321	6.62324	7.42954
MAPKAP1	222426_at	0.692328	0.00501271	0.162334	-1.95296	6.77344	6.42643	7.35512	7.09044	6.59835	7.27339	5.7586	6.33546	6.58048	6.09688	6.2308	6.36098
CCNG2	228081_at	0.692914	0.0103817	0.18119	-2.58285	7.69778	7.73424	6.97282	6.91425	7.15559	6.99776	6.21925	6.26923	7.2964	6.6596	6.20629	6.66418
PDIA6	216640_s_at	0.693163	0.00600409	0.165739	-2.10923	9.65596	9.40595	10.2879	9.54625	9.24441	9.28536	8.48882	8.70343	8.63876	9.25809	9.06606	9.11172
HMG20A	218152_at	0.693656	0.00133819	0.153819	-0.811862	8.15137	8.38354	7.90349	8.3168	8.05869	8.02253	7.06644	7.57825	7.43706	7.29753	7.40432	7.89088
MTCH2	222403_at	0.693858	0.00963131	0.177829	-2.51805	10.5103	10.2118	9.59638	10.1326	10.1039	9.60741	8.68005	9.33702	9.54948	9.53091	9.0341	9.86758
DCAF7	221744_at	0.695595	0.011697	0.185677	-2.6858	8.08903	8.11968	8.30528	7.99155	8.53414	7.97721	7.49306	7.61813	6.42332	7.85664	7.91755	7.53462
LSM6	205036_at	0.696241	0.0071634	0.167095	-2.26206	6.5575	6.14422	7.55636	6.94774	6.839	6.40674	5.84969	5.92811	6.23157	6.14308	5.95132	6.17034
HNRNPC	227110_at	0.696998	0.0103223	0.180962	-2.5779	8.22602	8.33561	7.78205	7.76185	7.74838	7.36238	6.57645	7.21453	7.4139	7.636	6.68987	7.50355
IGBP1	202105_at	0.698885	0.0151497	0.195578	-2.90857	8.473	8.24654	8.14782	8.54304	8.49389	7.03637	7.11808	7.58552	7.48384	7.78747	7.18227	7.59018
STAT3	208991_at	0.69901	0.00773169	0.170687	-2.32811	11.3971	10.9526	11.5545	11.2461	11.9115	11.6397	10.6841	10.7111	9.98905	10.9713	11.1446	11.0072
PANK1	226649_at	0.699385	0.00911309	0.177829	-2.47026	8.29041	8.28492	7.92144	7.84131	7.99427	7.69766	6.72335	6.71646	7.47272	7.57541	7.37044	7.97532
NA	228650_at	0.700115	0.0151105	0.195539	-2.90634	9.82994	9.6698	9.58927	9.47993	10.1556	9.63848	8.8215	9.43448	8.04909	9.21444	8.92819	9.71461
VPRBP	226481_at	0.700359	0.0110292	0.182515	-2.63508	8.04287	7.99136	8.51194	7.63768	7.75071	7.45664	6.93788	7.13787	7.04479	6.93368	7.04009	8.09473
CCDC109A	225320_at	0.700939	0.00820622	0.173826	-2.37964	8.73106	8.85277	8.90038	8.73333	7.94804	8.27857	7.15067	7.95795	8.15737	8.18367	7.75248	8.03636
LANCL2	222561_at	0.702011	0.00755961	0.168977	-2.30864	7.24465	7.254	7.62688	7.55881	7.23511	6.63214	6.07606	6.84364	6.0893	6.78218	6.53551	7.01282
NA	242321_at	0.702469	0.0161772	0.198843	-2.96498	8.13182	8.35934	8.65845	8.62256	9.03383	7.8689	7.37699	7.75818	7.65872	7.49063	7.47498	8.70059
FECH	203115_at	0.702494	0.00271086	0.153819	-1.42087	8.78171	8.25855	8.49369	8.1608	8.15446	8.11821	7.43173	7.93791	7.65315	7.43178	7.23872	8.05915
NA	227682_at	0.704234	0.00155691	0.153819	-0.942176	7.949	7.23806	8.02132	7.5582	7.76274	7.37722	6.70451	6.81716	7.19099	7.00221	6.92048	7.0458
MTMR12	225232_at	0.704665	0.000375951	0.153819	0.271679	9.42327	9.12269	9.17802	9.03763	9.24171	9.14017	8.16302	8.47694	8.45714	8.68361	8.60185	8.53296
RPL39L	210115_at	0.705431	0.00245662	0.153819	-1.33574	6.46733	6.21989	6.99184	6.79056	6.83706	6.58029	6.085	5.75813	5.50318	6.35288	5.91018	6.04502
ERLIN2	221543_s_at	0.7059	0.00192746	0.153819	-1.12624	9.2913	9.33606	9.19101	9.02829	9.18002	8.97828	8.06242	8.47267	8.8454	8.67223	8.0018	8.71502
GOLPH3	217803_at	0.708321	0.00371452	0.154936	-1.69342	10.3996	9.90526	10.4432	10.021	10.1072	10.9675	9.2616	9.42417	9.85289	9.57488	9.86365	9.61662
C1orf135	220011_at	0.709536	0.0135884	0.189748	-2.81498	8.37024	7.60212	8.83997	7.48589	8.09448	7.93044	6.86943	7.27928	7.06002	7.88118	7.35706	7.61896
HOXA10	213150_at	0.710433	0.00441158	0.159233	-1.84233	9.51567	8.97747	9.86191	9.24882	8.89894	9.81815	8.7332	8.86885	8.82751	8.58659	8.24282	8.79938
C3orf23	1555906_s_at	0.710605	0.0146246	0.194114	-2.87823	8.34896	8.41087	8.29034	8.02018	8.33216	7.33416	6.74905	7.35654	7.88298	7.78777	6.92199	7.77471
ISY1	223429_x_at	0.710991	0.0102564	0.180588	-2.57237	8.69375	8.38978	9.31444	8.52603	8.21593	8.07927	7.66098	8.11524	7.26636	7.84156	7.7011	8.36802
DERL1	218172_s_at	0.71112	0.00187763	0.153819	-1.10364	9.30558	9.57404	9.40928	9.61742	9.15605	9.70119	8.22443	8.52255	9.01881	8.73828	9.02022	8.97255
TMCO1	208716_s_at	0.711779	0.00880815	0.176013	-2.44084	10.3482	9.88755	9.91571	10.2185	9.66848	9.75655	8.50398	9.33045	9.8567	9.55025	8.83638	9.44656
NA	1562013_a_at	0.712348	0.0092667	0.177829	-2.48471	7.39422	6.90944	7.17511	6.50266	7.29342	6.75252	6.06024	6.46843	5.92699	6.53452	5.77207	6.99104
TXNIP	201010_s_at	0.712578	0.00131851	0.153819	-0.799123	10.5005	10.6617	10.2951	10.796	10.3444	10.6313	9.38441	10.22	9.92288	9.6407	10.0024	9.78313
KIAA0040	203143_s_at	0.713514	0.0149084	0.19506	-2.89476	6.78884	7.02923	6.70049	6.41336	6.19654	6.19742	5.92178	6.26148	6.17951	6.21808	5.61834	4.8456
DRG1	202810_at	0.713745	0.0086169	0.175976	-2.42186	8.47623	8.36421	8.87858	8.60321	8.59515	7.82363	7.72274	8.10603	7.31071	8.03129	7.13026	8.15751
C1QBP	208910_s_at	0.714327	0.00911511	0.177829	-2.47045	8.23368	7.93463	8.65589	7.7171	7.99763	7.92656	7.20475	7.50119	6.68143	7.85357	7.07276	7.86582
GJC1	228563_at	0.714948	0.001953	0.153819	-1.1376	7.45818	7.16259	7.50815	7.69708	7.51166	7.26016	6.59597	6.88278	6.16281	6.71845	7.20012	6.74801
EIF4A1	201530_x_at	0.715983	0.0114603	0.18481	-2.66816	9.54911	9.12935	10.4488	9.34044	9.37659	9.4556	8.42572	8.92	8.4379	9.3635	8.67393	9.18295
GLUD1	200946_x_at	0.716861	0.00249491	0.153819	-1.34911	7.05199	7.21129	7.39875	7.32769	6.6669	6.64565	6.20775	6.29654	6.29018	6.26692	6.09346	6.84627
C14orf147	212460_at	0.718834	0.011518	0.18481	-2.6725	7.74357	7.71354	7.75507	7.39509	7.53085	8.15998	6.17312	6.79023	7.38442	7.78939	6.97063	6.8773
PRKAR2A	213052_at	0.71953	0.00223536	0.153819	-1.25419	9.73342	9.93661	9.69212	9.71512	9.585	9.58377	8.64449	9.10967	8.55635	9.17162	8.83859	9.60814
ATP11A	215842_s_at	0.71968	0.0116068	0.185116	-2.67913	6.09592	5.62721	7.04537	5.98636	6.40334	5.87546	5.95922	5.05294	5.31443	5.7569	5.48563	5.14649
OGFOD1	221090_s_at	0.720423	0.00636534	0.165959	-2.15982	9.50883	9.45065	9.093	9.53569	8.70942	8.92901	8.20359	8.59492	8.54135	7.87865	8.63139	9.05417
ZNF436	226114_at	0.720902	0.0163953	0.199432	-2.97648	6.66435	6.72123	6.82453	6.51352	5.96419	5.47846	5.73215	5.85993	5.77071	5.65407	4.84521	5.97881
SFRS3	202899_s_at	0.721043	0.00874518	0.175976	-2.43464	9.21096	9.21363	8.91624	9.35728	9.33498	8.98039	7.79033	7.95584	8.42747	8.73093	8.49013	9.29251
HERPUD2	1558699_a_at	0.721205	0.00131493	0.153819	-0.796784	7.47538	7.06329	6.84632	6.92749	6.93534	6.73406	6.16122	6.21347	5.96427	6.22176	6.70365	6.39028
STT3A	202223_at	0.721446	0.00240018	0.153819	-1.31565	8.99365	8.71537	8.83244	9.31168	9.42908	8.80191	8.34228	8.55681	7.74988	8.56506	8.19317	8.34826
APTX	218527_at	0.722875	0.00299669	0.153819	-1.50757	8.47179	8.37942	8.3954	8.39577	8.4561	8.25724	7.68653	7.90498	7.25244	8.06965	7.03057	8.07429
CCNY	224647_at	0.723029	0.00176932	0.153819	-1.0524	9.31163	9.15752	8.6926	9.15352	8.90888	9.38427	7.83609	8.46689	8.65343	8.55337	8.48238	8.27808
NA	225356_at	0.723962	0.00575972	0.164591	-2.07326	10.7697	10.6451	10.3026	10.3095	9.76457	10.8054	9.39586	9.67109	9.89737	9.54873	9.4397	10.3004
ATP5C1	205711_x_at	0.724123	0.0109075	0.182515	-2.62551	10.2867	9.97983	10.3207	10.3827	10.0806	9.54599	8.67567	9.69551	9.68321	9.82541	8.74207	9.62991
CCNB1IP1	217988_at	0.725969	0.0149807	0.19514	-2.89893	9.26523	8.94294	8.35939	9.34884	9.5188	8.54628	8.00393	8.8911	7.99995	8.50901	7.64046	8.58123
YBX1	208627_s_at	0.726639	0.00314155	0.153819	-1.54842	11.1068	10.8316	10.6884	11.1953	10.9474	10.8521	9.78966	9.85188	9.99578	10.4664	10.2901	10.8679
NA	212812_at	0.728836	0.0139425	0.191001	-2.83713	10.2941	10.4569	10.3052	10.1653	9.21873	10.5396	9.08685	9.14213	9.95959	9.6677	9.8267	8.92382
NA	216559_x_at	0.732071	0.00531808	0.162448	-2.00417	9.98651	9.78071	9.6556	9.69431	10.3966	10.525	8.82723	8.95213	9.38914	9.59957	9.13551	9.74281
NA	231508_s_at	0.732353	0.00740874	0.167269	-2.2912	9.3653	9.38599	8.73776	9.21351	8.95521	8.96372	8.09213	8.43206	9.02578	7.95881	7.82697	8.89162
AHCYL1	200848_at	0.733169	0.00280395	0.153819	-1.45007	8.78291	8.9634	8.0537	8.28175	8.91035	8.39226	7.45091	7.75803	7.95148	8.21039	7.78577	7.82878
NA	226719_at	0.733698	0.00419837	0.159145	-1.79944	8.90647	8.75893	8.93276	8.81616	8.90858	8.15593	7.42806	8.10374	8.39278	7.94508	7.73919	8.46779
ALDH9A1	201612_at	0.733836	0.00274406	0.153819	-1.4314	9.74289	9.76746	9.82059	9.92685	9.96204	9.84542	8.73304	9.29059	8.50494	9.25622	9.13512	9.74231
ZNF410	202010_s_at	0.736441	0.0134846	0.189748	-2.80837	8.18621	8.23445	7.94686	8.4343	8.36314	7.49122	7.21106	7.88796	7.48114	7.68165	6.34058	7.63516
N6AMT2	227054_at	0.737877	0.00958226	0.177829	-2.51364	6.5523	5.87754	6.82193	6.64187	6.61562	5.40312	5.31762	5.63222	5.50904	5.53041	5.46943	6.02639
ASB8	226861_at	0.738125	0.00159686	0.153819	-0.964001	7.57479	7.15174	7.60854	7.41102	7.44811	7.11904	6.18648	6.84848	6.58822	7.0301	6.32909	6.90213
TFCP2L1	219735_s_at	0.73865	0.0108743	0.182515	-2.62288	11.0524	11.107	10.5012	10.4433	11.29	10.9461	10.312	10.3247	9.40475	10.4072	10.8054	9.65403
SLC44A3	228221_at	0.738972	0.0130144	0.189748	-2.7778	9.99383	8.96909	9.29275	9.03825	9.04723	8.93539	8.59807	8.95546	8.06659	8.93524	8.62411	7.66323
EIF4A1	211787_s_at	0.739223	0.0141773	0.192002	-2.8515	9.62263	9.19685	10.4828	9.37484	9.48751	9.24523	8.41609	8.86981	8.26236	9.37646	8.69949	9.3503
ATP1B3	226570_at	0.739927	0.000861647	0.153819	-0.434093	9.58481	9.83928	9.46307	9.78651	9.95069	9.99283	8.83962	9.31367	8.60763	9.00776	9.24038	9.16858
NA	227052_at	0.740589	0.00111857	0.153819	-0.657809	10.8888	10.926	10.4517	10.601	10.5656	10.7748	9.66609	10.2475	10.1872	10.246	9.54586	9.8717
GNPNAT1	225853_at	0.742345	0.00207058	0.153819	-1.18806	9.51592	9.37525	9.14903	9.26494	9.41019	9.21789	8.08029	8.37844	8.87848	8.8654	8.21986	9.05668
TMEM128	225462_at	0.742542	0.00400579	0.157755	-1.75878	7.83998	7.66667	7.93444	7.9216	7.47679	7.83433	6.4616	7.19629	7.22717	7.49681	6.44202	7.39467
GLUD1	200947_s_at	0.742871	0.000886195	0.153819	-0.458141	9.91209	10.2307	10.0733	10.331	9.88789	10.0031	8.88925	9.41732	9.41562	9.30247	9.1749	9.7813
NA	225197_at	0.745771	0.00401277	0.157755	-1.76029	6.94356	6.21885	5.827	6.46693	6.30964	5.95651	5.16901	5.63517	5.62253	5.53255	5.26056	6.02804
C16orf46	230281_at	0.745967	0.00131239	0.153819	-0.795122	7.30871	6.81909	7.25349	6.87712	7.0451	7.02411	5.91047	6.12123	6.06875	6.66219	6.36901	6.72017
PSMA7	216088_s_at	0.746079	0.00115213	0.153819	-0.683188	9.78569	9.59408	10.1526	10.214	9.78346	9.93606	8.95647	8.98661	9.05304	9.50432	8.93177	9.55725
GLE1	225371_at	0.746776	0.00606503	0.165739	-2.11798	11.0063	10.8375	11.3043	10.7146	10.9843	10.9019	9.80354	10.2724	9.53388	10.3295	10.2942	11.0347
NA	230621_at	0.747306	0.00878261	0.176013	-2.43833	10.1797	9.73023	9.07534	9.79857	10.1505	9.96793	8.58631	9.07577	9.80435	9.14297	8.62379	9.18523
DIAPH1	213514_s_at	0.747768	0.000409898	0.153819	0.198534	8.28781	8.07998	8.0842	7.86434	8.15819	8.39525	7.06158	7.37698	7.2967	7.68574	7.47861	7.48354
TEX2	218099_at	0.74829	0.00841205	0.174984	-2.40106	7.37858	7.38232	6.95865	6.64444	6.69117	6.59727	5.52311	6.10461	5.77623	6.52293	6.74037	6.49544
SQLE	213577_at	0.750054	0.00337003	0.153819	-1.60917	7.34659	7.02425	7.0164	6.7512	7.30698	7.57211	6.0329	6.03209	6.20561	6.5405	6.94223	6.76388
C14orf1	217188_s_at	0.750159	0.0127576	0.189748	-2.76063	6.04048	5.38412	6.83549	5.67776	6.03446	5.57783	5.59236	4.57368	5.05087	5.32957	5.61669	4.88603
ATP5C1	208870_x_at	0.750917	0.0126046	0.189748	-2.75023	10.0402	9.87131	10.2728	10.277	10.0038	9.29905	8.4456	9.50055	9.66724	9.64812	8.57129	9.42582
LRRC57	229232_at	0.750989	0.0122556	0.187592	-2.72603	7.90993	7.65214	7.35641	7.63504	7.1643	7.52199	7.04046	7.50688	7.07771	6.5978	5.73289	6.77812
IDH1	201193_at	0.752568	0.0103332	0.180962	-2.57881	11.5954	11.6272	11.2892	11.1801	11.2332	11.2538	9.65076	10.3936	11.0971	11.1489	10.3015	11.0716
TBC1D1	212350_at	0.753212	0.0115107	0.18481	-2.67195	9.61803	9.61492	10.1207	8.94449	9.58517	8.98375	7.94062	8.6079	8.73036	9.31299	9.08845	8.66751
EZR	208621_s_at	0.754335	0.0127089	0.189748	-2.75733	7.78709	8.09338	7.69177	6.92488	6.71131	7.37388	6.28765	6.89568	6.36225	7.03879	7.1622	6.30974
HSP90AB1	214359_s_at	0.754572	0.00205346	0.153819	-1.1809	9.96577	9.86643	9.38477	9.69848	9.38513	9.94851	8.438	9.01645	8.74608	8.92729	9.13443	9.45941
ZNF275	225383_at	0.754827	0.0125169	0.189671	-2.74421	7.02017	6.99243	6.6108	6.75809	6.8302	5.59812	5.44441	6.15668	6.24856	5.73644	5.41803	6.27673
NA	1567527_at	0.757666	0.0158972	0.198233	-2.94997	7.58	7.99126	7.11798	8.31344	7.95945	8.04705	7.38344	7.50052	6.23337	6.89852	6.70706	7.74028
PECR	223619_x_at	0.758133	0.00485574	0.162334	-1.92541	10.0325	9.99812	10.0217	9.41744	9.81914	10.8076	8.87455	9.30858	9.47619	9.64535	8.98869	9.25438
NA	232130_at	0.759077	0.0125888	0.189748	-2.74916	7.82936	7.67878	7.74006	7.51434	7.07707	7.31259	6.04339	6.98155	6.12328	6.78669	7.00925	7.65358
CANX	208852_s_at	0.76026	0.00382875	0.156262	-1.71964	9.89242	9.83768	9.41562	10.1501	9.65088	9.78409	8.64292	8.7771	9.66636	8.67886	8.88138	9.52266
YIPF5	224934_at	0.760712	0.0155949	0.197004	-2.93348	8.53417	8.36771	7.75278	8.30065	7.77447	7.57409	6.58258	7.43233	7.89542	7.15122	6.71085	7.96721
BCL10	205263_at	0.761029	0.0015959	0.153819	-0.963481	10.7515	10.4187	10.4738	10.935	10.3829	10.9135	9.50332	9.63697	10.2392	9.91647	10.3222	9.69096
GRPEL1	212432_at	0.76116	0.00361758	0.15396	-1.67053	7.63696	7.53014	7.38469	7.74675	7.48059	6.96173	6.9638	6.54991	6.64718	7.19352	5.96202	6.85747
TXNIP	201008_s_at	0.761752	0.00122668	0.153819	-0.737056	10.252	10.4263	10.0055	10.6777	10.268	10.404	9.43436	9.67137	9.70909	9.14177	10.0917	9.41466
TGFBR2	208944_at	0.761939	0.00567905	0.163995	-2.06104	11.047	10.8341	10.5644	10.8257	9.95436	10.6776	9.3427	9.53886	10.2927	9.93531	10.4054	9.81664
NA	222011_s_at	0.762214	0.0112668	0.18418	-2.65347	10.0151	9.98391	9.65599	9.15107	9.80469	9.93443	8.50119	9.30109	8.8686	9.85508	8.28831	9.15767
ZWINT	204026_s_at	0.763362	0.0147371	0.194512	-2.88482	10.1659	9.91096	10.5237	9.80221	10.547	10.4836	9.46593	9.36494	8.61124	9.78197	9.17324	10.4559
TGOLN2	212040_at	0.766097	0.00393353	0.157708	-1.74302	8.79879	8.38055	8.08623	9.00603	8.39525	8.48967	7.4396	7.46026	7.42485	7.70556	8.28664	8.24303
IL10RB	209575_at	0.767661	0.00867544	0.175976	-2.42772	7.0051	6.39309	7.39681	6.4917	6.60567	5.9553	5.99766	6.14573	5.14848	6.02132	5.84009	6.08842
SLC25A13	203775_at	0.769027	0.00777678	0.170891	-2.33314	9.13358	9.57331	8.80677	8.84141	8.80169	8.95849	8.20137	9.10277	8.0157	8.58837	8.02077	7.5721
SUCLG1	217874_at	0.770562	0.00495022	0.162334	-1.9421	10.2202	10.3799	10.3731	10.4943	10.9232	10.0138	9.37661	10.063	9.09855	10.02	9.17771	10.0453
NA	232493_at	0.771467	0.00776841	0.170891	-2.33221	7.57223	7.42777	7.30456	7.17274	7.60233	7.40392	5.89869	5.97878	6.96667	6.62456	7.05509	7.33096
PRIM2	205628_at	0.775073	0.00813314	0.173716	-2.3719	7.68497	7.36198	7.33966	7.52863	7.82442	8.02259	6.13339	6.86691	6.82983	7.09376	6.42911	7.75882
PPIB	200968_s_at	0.778315	0.00157952	0.153819	-0.954595	9.53786	8.61787	9.42612	9.2689	9.57991	9.4003	8.80644	8.45579	8.10772	8.77288	8.48742	8.53083
C11orf73	219979_s_at	0.778873	0.00429024	0.159145	-1.81818	8.95576	8.62285	8.45386	9.39563	8.54932	8.99945	7.61092	8.26699	7.96809	8.1232	7.6314	8.70305
MGAT2	203102_s_at	0.779861	0.00782882	0.171405	-2.33891	8.80603	8.50937	8.05712	9.0588	8.08811	8.7232	7.3402	7.43613	7.9409	7.46641	7.76787	8.61194
SGPL1	212322_at	0.780346	0.00514247	0.162448	-1.97509	9.53363	9.41931	9.38845	9.35784	9.33441	9.82005	9.0554	9.07603	7.74612	9.11251	8.39771	8.78385
ACSL1	207275_s_at	0.782152	0.0159501	0.198233	-2.95283	7.54376	7.42511	7.10114	7.18397	7.54618	6.5594	5.6263	6.01721	6.99026	6.59165	6.14083	7.30039
KLHL3	221221_s_at	0.782819	0.0062356	0.165959	-2.14199	7.14194	6.934	6.53402	6.29572	7.006	6.3732	5.17581	5.77403	6.22572	6.59089	5.98959	5.83191
FUT8	203988_s_at	0.785496	0.0163325	0.199394	-2.97318	7.75761	7.4132	8.40722	8.3428	7.01254	7.54865	6.54331	6.81108	7.46572	7.12035	7.5461	6.28248
DPCD	1553976_a_at	0.785552	0.011927	0.186835	-2.70259	7.37465	6.97632	6.95533	7.48543	7.75762	6.54633	6.52647	6.5872	5.656	7.14487	5.9063	6.56153
DNAJC16	212908_at	0.786148	0.00961478	0.177829	-2.51657	8.88628	8.81662	8.2927	9.45713	8.81627	8.24551	7.48587	7.48301	8.23346	8.151	7.73302	8.71128
FUNDC2	223042_s_at	0.786705	0.00341198	0.153819	-1.61988	8.94746	8.60686	8.93567	9.27816	8.90195	8.32684	8.1258	8.19723	7.61241	8.18574	7.52615	8.62937
STX12	212112_s_at	0.78735	0.007486	0.168298	-2.30017	9.77357	9.75268	9.38882	9.77447	9.06669	9.29907	7.75335	8.81584	9.4459	8.66918	8.79607	8.85086
GSTCD	235387_at	0.789427	0.0110309	0.182515	-2.63522	7.32394	7.20262	7.14573	7.32311	7.04546	7.19653	5.36725	5.81171	7.06977	6.74371	6.59865	6.90973
ID4	209291_at	0.790045	0.0164413	0.199475	-2.97889	10.0499	9.18484	9.62475	9.55056	10.7376	10.0459	8.20683	9.15421	8.71436	9.32317	9.55642	9.49833
CMTM6	227953_at	0.790465	0.0136065	0.189748	-2.81612	7.20737	6.90909	6.41312	7.76381	7.35296	6.73585	5.97529	5.71433	7.25236	6.14744	6.11343	6.43657
NA	217998_at	0.795179	0.00946659	0.177829	-2.50315	11.2488	11.1405	10.7906	11.1293	10.5043	11.1201	9.4993	9.52305	10.3756	10.094	10.9396	10.731
TBCCD1	206451_at	0.795894	0.000513311	0.153819	0.00770255	8.23712	7.96234	8.43879	7.85034	7.90492	8.01859	7.52296	7.28459	6.77414	7.23779	7.38695	7.43031
ZNF410	209944_at	0.796704	0.0116852	0.185677	-2.68493	7.5758	7.32569	7.3439	7.52122	7.44118	6.24091	6.25243	6.9448	6.44102	6.81186	5.58109	6.63729
HSPA14	226887_at	0.797909	0.00845404	0.174984	-2.40536	7.86198	7.56157	6.57856	7.15773	6.85701	6.75163	5.825	6.46734	6.66379	6.35268	5.83502	6.8372
SLC39A9	222445_at	0.798496	0.00113546	0.153819	-0.670677	11.491	11.7443	11.1985	11.3177	11.2621	11.3864	10.0625	10.8377	10.9358	10.7731	10.1899	10.8099
SPATS2	218324_s_at	0.800094	0.00778387	0.170891	-2.33393	8.18017	7.93608	8.06765	8.3127	7.31517	7.41693	6.4941	6.80569	7.71205	6.65341	7.2366	7.5263
ACSL1	201963_at	0.800642	0.0062751	0.165959	-2.14746	8.16156	8.288	8.0989	7.59986	8.39458	8.08707	6.52253	7.06692	7.51604	7.59578	7.02212	8.10272
BTF3L4	238675_x_at	0.801263	0.00160826	0.153819	-0.970128	8.45478	8.19438	8.07351	8.11921	8.1876	7.46012	6.77401	7.21917	7.67996	7.37743	7.12443	7.50702
B3GNT2	222870_s_at	0.802402	0.00340399	0.153819	-1.61785	10.6878	10.4715	9.65541	10.0972	10.2269	10.4969	9.05065	9.18494	10.0464	9.85265	9.44424	9.24251
MOBKL1B	201298_s_at	0.80258	0.0154081	0.196789	-2.92312	8.22204	7.66502	8.1046	7.70371	7.11244	7.21907	5.97867	6.90595	7.47474	7.48263	6.35176	7.01767
SYNJ2BP	219156_at	0.803632	0.00621992	0.165959	-2.13981	6.4897	6.22146	6.65941	5.81864	6.32245	5.76415	5.1482	5.36317	5.6465	6.00578	4.58127	5.70909
HCCS	203745_at	0.804308	0.00132754	0.153819	-0.804993	9.46028	9.10846	9.06934	9.20341	8.6479	8.76259	7.75225	8.07474	8.56721	8.17879	8.20525	8.6479
RBM47	222496_s_at	0.805136	0.00180956	0.153819	-1.07179	10.9216	10.767	10.5311	10.2203	10.8513	10.8866	9.34468	9.5652	9.99485	10.4598	10.0048	9.97772
PHF16	204866_at	0.806161	0.000391303	0.153819	0.237828	9.1966	9.08484	9.37092	9.23147	9.06483	9.46958	8.17775	8.2451	8.61162	8.64381	8.09623	8.80676
DDX24	200702_s_at	0.807823	0.00496492	0.162334	-1.94467	7.84613	7.29788	7.8046	7.91672	7.73987	7.23821	6.58491	6.96958	6.36998	7.00616	6.35692	7.70892
COX15	219547_at	0.807857	0.0112307	0.18418	-2.65071	8.27492	8.10867	8.49285	8.01897	7.94533	7.16018	6.67376	7.09642	6.71374	7.90046	6.9508	7.81859
SPRED1	226837_at	0.809809	0.00210594	0.153819	-1.20269	8.76111	8.44796	8.20688	8.33263	8.15791	8.64885	7.09135	7.08655	8.13244	7.6926	7.81439	7.87915
PPIH	204228_at	0.810063	0.00681178	0.166473	-2.2185	8.01115	7.67387	8.55885	8.01212	8.03204	7.7454	6.44057	6.7689	7.01848	7.70875	7.3598	7.87655
IRS1	242979_at	0.813362	0.00256635	0.153819	-1.37351	9.08733	8.55233	8.84459	8.28162	8.2575	8.6333	7.24134	7.49281	8.0367	8.1977	8.21413	7.59384
PRPS1	209440_at	0.814842	0.00904926	0.177829	-2.46419	6.74371	6.54887	7.51143	7.49601	6.68464	6.68902	6.4053	6.32245	5.45615	5.8458	5.83102	6.9239
NA	235159_at	0.81682	0.00698437	0.167095	-2.24015	6.99155	6.55486	6.21979	6.69653	6.86724	6.61534	5.56848	5.63109	5.71281	6.31967	5.08251	6.72982
PFDN5	210908_s_at	0.817252	0.000695318	0.153819	-0.25077	11.4085	10.8532	11.397	11.6926	11.5209	11.1052	10.4059	10.4638	10.6829	10.7449	10.0758	10.7006
IDH1	1555037_a_at	0.8178	0.00914931	0.177829	-2.47369	11.1973	11.2225	10.8712	10.7033	10.8649	10.9896	9.13829	9.79655	10.7118	10.791	9.89671	10.6076
ABL2	231907_at	0.818968	0.0128015	0.189748	-2.76359	8.63376	8.20555	7.70384	8.50968	8.28396	7.2309	6.87441	6.63337	7.63065	7.44967	7.04789	8.01789
DHX30	239772_x_at	0.819755	0.0080347	0.173103	-2.36137	8.04345	7.39204	8.71521	7.83132	7.67053	7.35222	7.20104	7.13852	6.76805	7.20004	6.26089	7.51769
CIAO1	239053_at	0.820139	0.00315871	0.153819	-1.55313	7.02206	6.62325	6.22214	6.82896	6.33736	6.28031	4.94465	6.03184	5.54	6.01447	5.73552	6.12676
NA	236063_at	0.820393	0.0022104	0.153819	-1.24449	6.91324	6.79112	7.49676	6.78403	6.72243	6.21775	5.88107	5.68765	5.98385	5.83969	6.04077	6.56993
COX15	221550_at	0.820497	0.0131988	0.189748	-2.78993	10.408	10.1826	10.8266	10.2224	10.271	10.6143	9.34443	9.77209	8.3411	10.1784	9.69586	10.2702
RDH11	217776_at	0.821728	0.00540597	0.162448	-2.01837	9.93968	9.6648	9.58714	9.01243	9.58933	10.3707	8.15001	8.85559	9.45873	8.79404	9.01064	8.96471
HSPA8	221891_x_at	0.821806	0.00169842	0.153819	-1.01714	11.8459	11.7219	11.276	11.5807	11.5527	11.8275	10.3321	11.2805	10.9083	10.7237	10.3247	11.3046
NA	214949_at	0.822618	0.00537283	0.162448	-2.01304	7.50432	7.67377	6.27673	7.19752	7.03163	7.06101	5.79287	6.19932	6.90255	6.43184	6.05533	6.42737
PFDN5	207132_x_at	0.823378	0.000917626	0.153819	-0.487989	11.593	10.8677	11.4731	11.7394	11.5944	11.1229	10.4466	10.586	10.7479	10.837	10.1113	10.7215
TSPAN6	209108_at	0.823879	0.00798253	0.172399	-2.35573	9.71553	9.0971	8.6388	9.25578	8.9191	8.17802	7.72137	8.19752	8.53099	8.69255	7.66288	8.05576
NA	224989_at	0.823886	0.00766802	0.170225	-2.32096	6.91445	6.54628	6.43662	6.31878	5.53204	5.63805	5.21782	5.97007	5.43479	5.48385	4.78367	5.5527
PSMD5	203447_at	0.826018	0.00206538	0.153819	-1.1859	10.3294	10.2443	10.0234	10.092	10.0353	10.1526	8.6594	9.11136	9.81792	9.58447	8.91629	9.83141
ADAMTS1	222486_s_at	0.82683	0.00546514	0.162448	-2.02779	6.35717	5.36513	6.03389	5.71794	6.64527	5.40732	4.77294	4.99133	5.08153	5.36519	5.62703	4.72771
NA	212608_s_at	0.828691	0.0014742	0.153819	-0.895163	9.24646	8.97668	9.03686	9.22664	9.08723	8.58306	7.73608	7.93198	8.42989	7.95459	8.26834	8.86391
TRAPPC2	219351_at	0.830135	0.011216	0.18418	-2.64958	9.08209	8.30441	7.75847	8.96746	7.97662	7.44172	6.8739	7.39581	7.80944	7.37028	7.47976	7.62078
KIAA1737	225623_at	0.830355	0.000597737	0.153819	-0.121839	7.67728	7.71178	6.99966	7.5458	7.37343	7.09941	6.22246	6.37492	6.85389	6.80829	6.46057	6.70509
NA	228775_at	0.834488	0.00658273	0.165959	-2.18889	9.07307	8.59231	7.77004	8.65336	8.74264	7.68928	7.51749	8.07874	7.5486	7.45925	7.07542	7.83427
GSR	225609_at	0.834909	0.00198173	0.153819	-1.1502	11.072	10.7827	11.0089	10.544	11.302	11.4391	9.93941	10.1508	9.97999	10.9793	10.0803	10.0094
CASP10	205467_at	0.835377	0.00078845	0.153819	-0.358148	7.27332	7.39568	7.20625	7.45948	7.34977	7.33273	6.32478	6.96683	6.43411	7.04046	6.21877	6.02002
NET1	201830_s_at	0.837928	0.00227743	0.153819	-1.2703	9.33439	9.722	9.30379	9.71539	8.61383	9.68963	8.49861	8.64597	9.15137	8.35633	8.35898	8.34019
GART	210005_at	0.838299	0.00140245	0.153819	-0.85222	8.2708	7.84809	8.65329	8.20542	8.1045	8.81631	7.50122	7.73782	7.10926	7.81821	7.06653	7.63556
SGK1	201739_at	0.841712	0.00272449	0.153819	-1.42521	11.1568	10.9244	11.4902	11.4007	11.9805	11.5745	10.0105	10.2846	10.3935	11.1389	10.8098	10.8396
BTF3L4	226963_at	0.842911	0.00670372	0.166204	-2.20466	8.77468	8.26669	8.46973	8.61777	8.07777	7.94885	6.62286	7.0771	8.21391	7.95953	7.48358	7.74105
EIF4B	219599_at	0.843002	0.00164978	0.153819	-0.992097	11.2144	10.9277	10.551	11.1371	11.2757	10.9402	9.5068	10.0086	10.5439	10.1307	10.0864	10.7117
HNRNPC	200751_s_at	0.84346	0.00206206	0.153819	-1.18451	10.3343	10.0718	9.37369	10.1337	10.4008	10.661	9.0943	9.20592	9.00189	9.80513	9.41443	9.39288
NA	229226_at	0.844645	0.0117816	0.186595	-2.69202	6.39195	6.75746	7.20567	5.9775	6.83462	5.48821	5.24999	5.60774	5.46416	6.06449	5.08338	6.11778
TMEM106C	201764_at	0.849802	0.0141304	0.192002	-2.84865	7.92617	7.67887	7.85901	7.42676	8.54209	6.93475	6.73791	6.69487	6.24553	7.699	6.41461	7.47693
PUM1	201164_s_at	0.850929	0.00548484	0.162448	-2.03091	6.17593	6.03046	7.21519	6.02843	6.13431	5.6397	4.897	5.05622	5.33471	5.24012	5.7852	5.80519
RNF144B	239012_at	0.855913	0.00464023	0.160958	-1.88609	8.99283	8.72314	8.51291	9.0174	8.32787	8.30845	7.49293	7.61729	8.78849	7.22337	7.994	7.63107
NA	238854_at	0.858678	0.0122806	0.187592	-2.72779	7.00036	7.36381	7.85588	7.17475	7.69527	6.63173	5.90792	6.98537	5.80143	6.03304	6.47697	7.365
TTC5	243007_at	0.858894	0.000604879	0.153819	-0.131955	6.71317	6.51551	6.65151	6.71655	6.63303	5.95417	5.4074	5.72563	5.53947	5.58361	5.52306	6.25141
KPNA6	212103_at	0.861559	0.00174952	0.153819	-1.04269	9.60448	9.40977	10.0072	9.24238	9.0548	9.42554	8.09168	8.83368	8.10547	8.9351	8.59315	9.01578
COPS3	202078_at	0.86216	0.00286452	0.153819	-1.46856	8.27414	8.19091	7.71733	8.30397	7.94746	7.67683	6.7028	7.07161	7.03428	7.55007	6.62845	7.95049
SPOP	208927_at	0.867338	0.00555678	0.163674	-2.04219	7.76726	7.32093	8.09404	8.02983	7.60826	7.30184	6.06762	6.51886	6.76361	7.0281	6.74882	7.79112
FANCD2	242560_at	0.868016	0.0107763	0.182475	-2.61506	9.24226	9.52174	9.21817	8.79867	9.34799	8.98337	7.70365	8.45633	8.07101	8.75475	7.47948	9.43888
FAM60A	220147_s_at	0.868659	0.0011229	0.153819	-0.66112	10.7237	10.5258	10.4499	10.61	10.7611	10.2365	9.12311	9.94	10.291	9.89257	9.2379	9.61048
BPNT1	232103_at	0.869072	0.00107664	0.153819	-0.625016	8.70701	8.49796	8.61333	8.19983	8.28525	8.76642	7.2699	7.89118	7.68776	8.30605	7.13852	7.56196
G3BP1	201514_s_at	0.870436	0.000180464	0.153819	0.888037	8.75733	8.58314	8.68095	8.73784	8.21929	8.45126	7.54785	7.57325	7.56702	7.5351	7.80922	8.17476
FAM36A	224820_at	0.871031	0.0136516	0.189748	-2.81897	7.25579	6.9841	6.18898	7.02625	7.06769	6.00401	5.13387	6.2421	5.61924	6.02588	5.42696	6.85259
C4orf3	224605_at	0.871238	0.00435263	0.159145	-1.83069	10.1506	9.70546	9.29953	9.36676	10.1714	9.67931	8.43651	8.67509	8.20889	9.17552	9.02166	9.62797
SLC33A1	203165_s_at	0.873809	0.00873932	0.175976	-2.43406	7.94248	7.52912	7.59933	7.9208	7.24065	6.60906	5.89284	6.17234	7.34625	6.54969	6.53633	7.10113
NA	227815_at	0.874361	0.00249018	0.153819	-1.34747	8.13532	8.22575	7.41802	8.36945	8.0827	7.85266	7.19656	7.2391	6.52848	7.01929	6.91855	7.93577
PDK1	226452_at	0.87459	0.00707102	0.167095	-2.25082	9.59607	9.10135	9.22906	8.40705	9.5563	9.06998	7.57828	8.48345	8.0271	8.98793	7.82694	8.80858
LAPTM4B	1554679_a_at	0.876321	0.00150061	0.153819	-0.910456	6.47392	6.54102	6.2667	6.2526	6.33747	6.65326	5.35051	5.12372	5.10616	5.90576	5.41163	6.36928
CCT2	201946_s_at	0.876712	0.0158537	0.198072	-2.94762	8.64545	9.02017	8.31026	9.51026	8.41965	8.19569	6.9458	8.20616	8.03635	7.81492	7.09933	8.73865
ADNP2	203322_at	0.87903	0.000734008	0.153819	-0.297005	9.14165	8.93162	9.0622	8.92965	9.09655	8.87391	7.53107	7.87704	8.32196	8.1234	8.06123	8.84669
NA	227459_at	0.880657	0.000127182	0.153819	1.17871	7.28984	7.15365	7.64976	7.33074	7.42749	7.29321	6.16694	6.40775	6.28152	6.82153	6.43845	6.74455
TMPO	203432_at	0.886057	0.00628848	0.165959	-2.1493	8.3721	8.17038	8.09074	7.72928	8.03901	8.37037	6.81114	6.76243	6.81493	7.48207	7.11121	8.47376
SFRS2B	238929_at	0.887074	0.00798256	0.172399	-2.35574	7.18388	7.12374	6.5624	7.47314	6.42649	7.00603	5.32258	5.82986	5.88135	6.1336	6.07635	7.20949
EMP1	201325_s_at	0.889231	0.0130036	0.189748	-2.77709	10.2869	10.5393	10.2683	10.1869	10.015	10.9944	9.12002	9.2817	10.5574	9.64912	9.96235	8.38473
SRR	219204_s_at	0.891141	0.0147211	0.194512	-2.88389	6.95422	6.90011	6.33677	6.9603	6.16409	5.54328	4.76791	5.24449	5.36456	5.77689	5.73974	6.61834
PTP4A2	208615_s_at	0.893123	0.00151277	0.153819	-0.917402	10.7162	10.6033	10.4516	10.5381	10.3099	11.1085	9.03109	9.37624	10.2152	9.80063	9.75004	10.1958
TMEM64	225974_at	0.896387	0.00256182	0.153819	-1.37198	9.89907	9.51788	9.75032	9.52884	9.64408	10.2152	8.28355	8.16523	9.03863	8.92967	9.21944	9.54054
C4orf3	224602_at	0.897048	0.00382152	0.156262	-1.71801	10.635	10.0057	10.5366	9.65151	10.616	10.3872	8.87719	9.01234	9.0573	10.1832	9.78174	9.5379
C10orf84	234947_s_at	0.897119	0.000473802	0.153819	0.0757183	10.4126	9.9128	9.95723	10.0728	10.1793	9.96025	8.56224	9.1222	9.41794	9.44797	8.95017	9.61176
DCAF12	224789_at	0.898208	0.000759323	0.153819	-0.325974	9.14826	8.53406	9.45133	8.58402	9.13411	8.86898	8.03538	8.25696	7.81635	8.57885	7.75247	7.89151
M6PR	200900_s_at	0.899663	0.00343696	0.153819	-1.62619	7.32821	6.94472	7.81632	7.36145	7.25867	6.62269	6.67731	6.21185	5.92207	6.43781	5.67227	7.01279
GNS	212335_at	0.901107	0.00075759	0.153819	-0.324022	10.1878	9.66663	10.0731	9.7518	9.78955	10.1219	8.4945	8.86564	8.66547	9.34689	9.22477	9.58686
CCNG2	202770_s_at	0.902201	0.00432345	0.159145	-1.82486	7.74954	7.23804	6.94558	6.62896	6.90599	7.31585	5.67119	5.85648	6.44782	6.98047	6.66028	5.75452
HADHA	208629_s_at	0.903087	0.00977117	0.178635	-2.53051	6.51436	6.48923	6.34965	6.65388	7.08405	5.49927	5.19818	5.58403	5.07731	6.12818	4.86103	6.32317
MCM4	222037_at	0.906661	0.00978155	0.178635	-2.53143	9.84634	9.11987	9.87486	9.19811	10.549	9.69723	8.60575	8.79398	8.07392	9.21261	8.41099	9.74822
ILF2	200052_s_at	0.908895	0.00569596	0.163995	-2.06362	7.41971	6.89273	7.69303	7.37373	6.98682	6.48749	6.33699	6.51618	5.73054	6.66636	5.36331	6.78677
PGK1	200737_at	0.91046	0.00717583	0.167095	-2.26356	10.7388	10.1499	10.6724	10.2679	11.1517	10.7485	9.78281	10.0911	8.68075	10.6325	9.4374	9.64191
RAB40B	204547_at	0.911561	0.00175587	0.153819	-1.04582	9.37412	8.5813	9.73506	9.3092	9.579	9.37528	8.76611	8.43093	7.72171	8.78372	8.16928	8.61285
HSPA8	224187_x_at	0.914209	0.0016043	0.153819	-0.968007	11.4337	11.3807	10.7783	11.2777	11.0677	11.1884	9.69652	10.7911	10.3273	10.2059	9.72281	10.8977
SLC8A1	235518_at	0.914683	0.00996866	0.178885	-2.54779	6.47209	6.43839	7.50815	5.78124	5.65726	6.82218	5.29364	5.12512	5.04669	5.89883	5.8101	6.01685
MED6	210104_at	0.914836	0.00160947	0.153819	-0.970777	6.75357	6.52024	6.47934	6.59094	6.41956	5.70973	4.95509	5.53901	5.62827	5.17699	5.46686	6.21813
HOXD10	229400_at	0.919438	0.0096608	0.177976	-2.5207	10.0466	9.78224	9.30369	9.5216	10.5131	9.8657	8.75272	9.06245	8.21713	10.0121	9.25888	8.21304
NA	239363_at	0.919733	0.00850155	0.175511	-2.41021	7.4727	7.94868	8.02953	7.54563	7.74251	6.98364	5.58629	6.80392	6.8711	6.92297	6.36558	7.65443
AKIRIN1	217893_s_at	0.922182	0.00130094	0.153819	-0.787587	9.35872	8.70739	8.34685	8.97239	8.95017	8.67422	7.16845	7.63951	8.30643	8.07606	8.10511	8.18109
AZIN1	201772_at	0.922811	0.000843871	0.153819	-0.416251	7.34047	7.34731	7.33344	6.88395	7.06769	6.40416	5.65636	6.3159	6.63335	6.12007	5.88078	6.23368
CLMN	225759_x_at	0.923353	0.00612267	0.165739	-2.12617	8.43421	8.15894	8.56524	7.42156	8.70804	7.50103	6.72183	7.48278	6.84663	7.86335	6.75826	7.57605
IVNS1ABP	206245_s_at	0.926094	0.00143077	0.153819	-0.869424	9.22388	9.14057	8.41126	9.08071	9.11372	9.00679	7.25834	8.16277	7.75666	8.53074	8.39481	8.31704
TMEM14B	221452_s_at	0.926946	9.58872e-05	0.153819	1.41169	9.54155	9.13836	9.50231	9.4635	9.54414	9.61633	8.50564	8.67308	8.2727	8.81511	8.16413	8.81385
EIF2C2	229841_at	0.929474	0.000686193	0.153819	-0.239495	9.0867	8.7816	8.79199	8.817	9.18138	9.13816	7.51744	7.50119	8.2353	7.96688	8.44644	8.55273
STIP1	213330_s_at	0.936343	0.00784455	0.171513	-2.34065	7.75331	7.28388	9.19892	7.34215	7.56257	7.50538	6.42808	6.75143	6.52848	7.17076	6.92727	7.22212
CDKAL1	214877_at	0.936514	0.000816218	0.153819	-0.387747	8.56154	8.94719	8.29717	9.02166	8.7668	9.44713	7.84602	7.32301	8.00027	7.86239	8.1162	8.27451
CPNE3	202118_s_at	0.936693	0.0154172	0.196789	-2.92362	9.15548	9.0115	8.20089	8.69611	8.66222	8.98093	6.85329	7.12903	8.80958	8.05684	7.44428	8.79393
ACAT2	209608_s_at	0.937587	0.00721094	0.167095	-2.26778	9.4439	9.34204	8.78411	8.55524	9.32133	8.79155	7.87221	8.5088	7.67913	9.12331	7.1746	8.25459
ADAT1	219384_s_at	0.940568	0.000211894	0.153819	0.753948	8.02268	7.65813	7.38709	7.88352	7.52844	7.53113	6.53319	6.50035	6.51044	6.7624	6.72697	7.33424
FBXO21	212229_s_at	0.940935	0.000371433	0.153819	0.281898	8.74587	8.47981	9.01893	8.69966	8.82539	8.76502	7.26024	7.70296	7.74279	7.82175	7.82687	8.53446
PRKAR2A	225000_at	0.942239	0.000190908	0.153819	0.841101	9.30539	9.36545	9.53544	9.25988	9.09032	8.87175	7.81822	8.26353	8.10466	8.51445	8.34809	8.72584
RFC5	203209_at	0.947435	0.00699983	0.167095	-2.24207	8.50203	8.71053	8.14464	8.44404	8.90576	8.65688	7.33958	7.85246	6.68595	8.16479	6.99944	8.63705
UHMK1	227740_at	0.947987	0.0134016	0.189748	-2.80306	9.61611	9.17976	8.35258	9.76135	9.83344	8.97162	7.57358	8.03168	9.05767	7.88064	8.17283	9.31054
HADHA	208631_s_at	0.950286	0.000701634	0.153819	-0.258488	7.85304	7.90139	7.54005	8.17897	7.94447	7.57451	6.353	7.19659	6.76393	7.24739	6.36824	7.36158
CCNA2	203418_at	0.950421	0.0160352	0.198233	-2.9574	6.26329	6.37491	6.96936	5.48396	6.21736	5.97087	4.78149	4.8193	4.37683	5.41907	5.56994	6.61058
NA	1558801_at	0.9508	0.00527567	0.162448	-1.99724	7.34696	7.08896	6.68754	7.44856	7.01053	6.11913	5.27822	5.59598	6.09045	6.56786	5.75419	6.71018
DEPDC6	218858_at	0.953255	0.00300661	0.153819	-1.51043	8.29257	8.93063	8.11173	8.31369	9.10629	8.7941	6.95602	7.53374	7.58687	8.32268	8.20375	7.22642
CDC42SE2	1552613_s_at	0.957722	0.000699382	0.153819	-0.255744	8.78611	8.61454	8.64719	9.21444	8.66128	8.52374	7.01439	7.52982	8.09763	7.85854	7.90686	8.29374
CLDN10	205328_at	0.958348	0.00818321	0.173826	-2.37721	9.04361	8.64478	8.37128	9.29392	8.60815	9.39135	7.66208	8.1174	7.92958	8.43722	8.74264	6.71408
TFCP2L1	227642_at	0.959494	0.0113002	0.18418	-2.65603	9.13249	9.24659	8.78383	7.87341	9.37593	8.71056	7.93561	8.39569	6.81835	8.42955	8.45865	7.32801
MSI2	225240_s_at	0.959768	0.00143967	0.153819	-0.874762	10.1534	9.91356	9.85096	10.3288	9.99504	10.3161	8.56737	8.43372	9.83342	9.32737	9.58194	9.05545
NA	242857_at	0.960134	0.00125664	0.153819	-0.7578	6.83966	6.81387	6.53323	7.10552	6.79092	5.77426	5.47142	5.15465	5.88597	5.68712	5.73095	6.16653
C10orf58	224435_at	0.964014	0.00323482	0.153819	-1.57374	8.84746	8.41742	9.262	8.67953	8.08859	8.2244	7.01442	7.86853	6.98957	7.51967	8.1566	8.18654
PDIA4	211048_s_at	0.969505	0.00627028	0.165959	-2.14679	6.70977	6.08126	7.77608	6.48874	6.29033	6.24367	5.27751	4.9476	5.76247	6.10696	6.21529	5.46298
ISOC1	218170_at	0.969776	0.00280123	0.153819	-1.44923	7.40034	7.03768	7.08233	6.86818	7.73251	8.14106	5.91175	6.32803	5.83269	6.90703	6.52711	6.93684
BRP44	227669_at	0.970677	0.00283188	0.153819	-1.45864	8.47855	8.26427	7.87112	8.5546	8.82175	8.22187	6.62615	7.13849	7.46289	7.69725	7.09862	8.36469
C10orf58	232662_x_at	0.970861	0.000778574	0.153819	-0.347373	9.1904	8.25213	7.98376	8.21482	8.34132	8.44354	7.10213	7.66395	7.23296	7.11786	7.51843	7.96547
C6orf89	224977_at	0.970943	0.00474536	0.160958	-1.9055	6.66397	6.71443	6.65149	6.61964	6.42906	5.30928	4.90032	5.5294	5.12427	5.34496	5.27558	6.38768
WDR61	221531_at	0.971321	0.00040337	0.153819	0.212125	7.6729	7.3727	7.29899	7.09261	7.36976	7.43886	6.0089	6.51364	6.49543	6.62839	5.7783	6.99323
ACVR1B	205209_at	0.972656	0.00910261	0.177829	-2.46927	9.34117	8.61691	9.95326	9.19288	9.79862	9.34059	8.07212	7.78134	7.4969	8.92204	9.1865	8.94859
NA	226933_s_at	0.973648	0.0137116	0.189748	-2.82275	8.55397	6.94989	8.72786	8.45772	9.72373	8.37834	7.3185	7.42054	7.30905	7.8002	7.83246	7.26888
DPH5	224060_s_at	0.973947	0.0039246	0.157708	-1.74105	8.44447	8.45613	9.05324	8.79102	8.72242	8.12441	6.75189	7.66175	8.00067	7.89817	6.974	8.46154
HIPK2	225116_at	0.976637	0.00051045	0.153819	0.0124518	6.43898	5.9158	6.82152	6.65772	6.8133	6.54522	5.13904	5.18376	5.38917	5.95067	5.67677	5.99332
PTPLAD1	222404_x_at	0.977081	0.000772479	0.153819	-0.340654	11.2995	11.0678	10.4289	10.9512	11.0117	10.7155	9.54871	9.64242	10.1287	10.2969	9.44673	10.5486
HIBADH	224812_at	0.994834	0.000399579	0.153819	0.220118	10.3324	9.38541	10.15	10.1275	9.96014	9.76208	8.38214	8.6693	9.14199	9.14391	9.04271	9.36843
SLC16A4	205234_at	0.998527	0.00285388	0.153819	-1.46534	10.3043	9.7752	9.96737	9.50996	9.07103	9.82127	7.92441	8.67683	9.46456	8.94245	8.28775	9.16199
CANX	208853_s_at	0.999211	0.00172457	0.153819	-1.03031	8.56195	8.2936	8.24622	8.62238	8.06634	7.63855	6.33231	7.05099	7.62069	7.09308	7.50636	7.83035
LPAR1	204037_at	1.00227	0.00409525	0.158985	-1.7779	6.46378	6.89915	7.19972	7.4737	6.46609	6.72204	5.0758	5.67198	6.55809	5.38677	5.82956	6.68868
GDI2	200008_s_at	1.0035	0.00642346	0.165959	-2.16769	8.62702	8.65097	7.99107	9.12255	8.21005	7.38192	6.63209	7.55498	7.80372	7.46893	6.63195	7.8709
RSL1D1	212018_s_at	1.00519	0.0112358	0.18418	-2.6511	7.38593	7.47177	7.60589	7.25012	6.44032	5.94993	5.33816	5.76922	6.28447	5.87945	5.64626	7.15523
PGK1	227068_at	1.00579	0.00269921	0.153819	-1.41715	11.7475	11.008	11.583	11.1487	12.1062	12.0557	10.6549	10.8177	9.7164	11.3807	10.5063	10.5384
ARSD	225280_x_at	1.00965	0.00673146	0.166473	-2.20823	8.22385	7.78232	8.41409	8.20149	7.04617	6.52467	6.60714	6.82569	6.09467	7.22844	6.70379	6.67496
CDC42SE2	1552612_at	1.01027	0.0058635	0.164854	-2.08872	8.63409	8.53121	8.37451	9.53762	8.51835	7.8802	6.58652	7.28277	8.17295	7.48456	7.63623	8.25131
ARSD	230131_x_at	1.01137	0.00292242	0.153819	-1.48587	8.26843	7.74479	8.33529	8.24538	7.4144	6.69878	6.61173	6.83768	6.30437	7.2485	6.65408	6.98251
SELI	1555274_a_at	1.0125	0.00327243	0.153819	-1.58374	8.75444	9.15999	8.03631	8.4469	8.00341	7.69483	6.43472	7.46787	7.73113	7.68385	7.60907	7.09424
LUC7L2	243852_at	1.01361	0.00239642	0.153819	-1.3143	6.74823	6.23349	6.45529	5.61602	5.92524	5.83813	4.74507	5.7402	4.55925	5.16293	4.68686	5.84042
GALM	234974_at	1.0154	0.00221894	0.153819	-1.24782	7.81871	7.2707	8.06193	7.19496	8.22587	7.79449	6.29454	6.87039	6.32589	7.73991	6.379	6.66452
HERC3	206183_s_at	1.0161	0.00644542	0.165959	-2.17064	7.3248	6.53197	6.10902	5.40874	7.04277	6.39318	4.71726	5.19992	5.674	6.17707	5.55378	5.39186
TSR1	218156_s_at	1.01684	0.00262854	0.153819	-1.39421	6.73677	7.00337	6.01188	6.53269	6.10031	5.87352	4.66699	5.06712	5.25512	5.51234	5.33193	6.324
RAB11A	200864_s_at	1.0178	0.00475145	0.160958	-1.90661	9.48315	9.13396	8.70093	9.09641	8.61318	8.76129	6.90002	7.4381	8.68037	8.70111	8.24446	7.71807
SLC44A1	228485_s_at	1.01785	0.000285504	0.153819	0.503793	6.41608	6.16282	5.76396	6.06547	6.68536	5.77983	4.83735	4.90304	4.9523	5.71913	5.14095	5.21363
HSPA8	208687_x_at	1.02075	0.00133186	0.153819	-0.807784	11.2616	11.1863	10.5966	11.1636	10.9726	11.0749	9.40622	10.6178	10.0539	9.96823	9.33689	10.7482
NIP7	219031_s_at	1.02296	0.00508188	0.162334	-1.96483	8.51002	8.59595	8.40292	8.6798	7.44132	7.71131	6.77611	7.33738	6.86495	7.13087	6.71667	8.37757
DHFR	202532_s_at	1.02342	0.0130042	0.189748	-2.77713	8.05534	7.52691	7.7457	7.21965	8.29426	7.74978	5.95107	7.06957	5.96541	7.17612	6.10824	8.1807
NA	217142_at	1.02561	0.000886774	0.153819	-0.4587	6.65808	6.19629	6.30115	6.19821	6.48229	7.72869	5.45433	5.70441	5.4257	5.66161	5.67193	5.49309
NA	243405_at	1.02685	0.00656701	0.165959	-2.18682	7.48418	6.93162	7.88804	6.80837	6.89537	6.79644	5.92522	5.37024	6.50976	6.67549	5.19755	6.96466
DNAJC8	210748_at	1.03693	0.000371207	0.153819	0.282413	7.88789	7.32669	7.69958	7.79488	7.63134	7.76345	6.01028	6.64363	6.29617	7.29141	6.5295	7.11125
TMEM50B	222907_x_at	1.03828	0.000174867	0.153819	0.914298	7.66422	6.95909	7.33155	6.99888	6.46209	6.63572	5.80003	5.84667	5.99111	5.9936	6.09632	6.09413
NA	228605_at	1.04029	0.00873722	0.175976	-2.43385	7.50505	6.53199	5.32769	6.25737	5.93935	5.45095	5.4889	5.38045	4.5836	5.20465	4.57078	5.54229
MARVELD2	235955_at	1.04322	0.00300868	0.153819	-1.51103	7.74624	7.40085	6.91069	8.50581	7.5611	7.01514	5.72135	6.49741	6.82899	6.37188	7.14436	6.31655
PTPLAD1	234000_s_at	1.04608	0.000340931	0.153819	0.354276	9.87936	9.67229	9.10612	9.49147	9.54897	9.16259	8.06905	8.19297	8.6514	8.73566	7.92588	9.00936
ITPRIPL2	1568619_s_at	1.04763	0.000607925	0.153819	-0.136234	8.09421	7.33856	7.52296	8.43363	7.51702	7.21427	6.06189	6.53232	6.71114	6.90799	6.98224	6.63932
YWHAE	210317_s_at	1.05328	0.000246617	0.153819	0.626813	8.54064	8.09484	7.7917	8.7472	8.16865	8.02325	6.54502	7.34237	7.20415	7.3656	7.03842	7.55107
HTR7P	236115_at	1.05843	0.00248662	0.153819	-1.34623	7.13644	6.6195	7.37775	7.19752	5.91898	6.39287	5.50686	6.33589	5.53323	6.05127	4.95929	5.90594
PTPLAD1	217777_s_at	1.06305	0.000667202	0.153819	-0.21555	9.2661	9.11457	8.30985	8.76302	8.82295	8.58021	7.14241	7.83817	7.86731	8.27527	7.17464	8.18058
SAV1	234491_s_at	1.0658	0.000725223	0.153819	-0.286722	7.93783	7.12908	7.71147	6.84841	7.54564	7.55383	5.61297	6.13545	6.81797	6.66573	6.75343	6.34589
PAQR5	242871_at	1.06998	0.00173282	0.153819	-1.03443	7.81155	7.88251	7.73125	7.06271	8.01177	7.7496	6.25777	6.794	5.96148	7.28535	6.10381	7.42711
C9orf5	223006_s_at	1.07163	0.001933	0.153819	-1.12872	9.17127	9.14218	8.92849	8.96951	9.34958	8.28746	7.04356	7.68504	8.12141	8.33147	7.47886	8.75836
SSR3	222412_s_at	1.07659	0.00761156	0.169445	-2.31457	8.88426	9.06778	7.96354	8.9289	8.33569	8.05663	6.64957	7.27204	8.2728	7.52926	6.58529	8.4683
RNF182	230720_at	1.07975	1.3664e-05	0.108745	2.97248	9.81822	9.96297	10.1607	9.88607	9.80021	9.77036	8.47372	8.66072	8.79668	9.13871	9.09823	8.75201
SCIN	1552365_at	1.08065	0.00756171	0.168977	-2.30888	9.32815	8.6657	7.59885	9.25344	9.04776	8.71661	7.0145	7.24389	8.25964	8.77783	7.39578	7.43501
ANXA2	1568126_at	1.0818	0.00425615	0.159145	-1.81128	7.03663	6.95475	6.62085	7.06064	5.85722	5.95258	5.18389	4.84309	5.3076	6.69998	5.42518	5.53214
ALDH6A1	221589_s_at	1.08551	0.00267712	0.153819	-1.41004	9.67493	8.95996	9.23731	8.49579	9.92859	9.5768	7.39971	7.72524	8.17041	8.87441	8.54214	8.64843
RPS4X	216342_x_at	1.08574	0.000109571	0.153819	1.30185	10.8148	10.2964	10.6727	10.6385	10.5814	11.3365	9.61328	9.81501	9.09656	9.94692	9.59149	9.76265
RBBP5	205169_at	1.08604	0.000775752	0.153819	-0.344269	9.23987	9.28984	8.67923	9.78643	9.30022	8.88084	8.18774	8.26589	8.25083	7.83302	7.31076	8.81193
NA	228273_at	1.08686	0.0017886	0.153819	-1.06174	9.08012	9.25756	9.16242	8.26468	8.63536	9.31669	7.62117	7.99276	7.09401	8.00285	7.60907	8.87582
SNX29	225624_at	1.09165	0.0130533	0.189748	-2.78038	6.08279	6.5278	7.64004	7.17796	7.06442	6.70707	5.23587	4.62873	5.28617	5.95641	6.52616	7.01681
SELT	217811_at	1.09893	0.00733429	0.167269	-2.28246	7.34944	6.78765	7.51072	8.23702	6.64268	5.91285	5.83046	5.60245	6.83002	6.29001	5.68312	5.61074
SNAP29	239084_at	1.09948	0.000101073	0.153819	1.36837	8.42324	8.01571	7.88938	8.01952	7.91725	7.69762	6.89479	7.34466	6.20845	6.76083	7.09512	7.06199
NA	230269_at	1.1024	0.00703532	0.167095	-2.24644	9.83872	9.70321	9.61437	9.2025	9.56394	9.47003	7.82428	7.99158	7.35148	9.73281	9.28474	8.59349
PAPSS2	203058_s_at	1.10859	0.0135115	0.189748	-2.81009	8.1531	8.58331	6.73036	8.19807	7.44819	8.91797	6.00683	6.86504	7.56263	6.88111	7.84109	6.2228
RPS27L	238935_at	1.11181	0.000239628	0.153819	0.650925	10.9476	10.4789	10.5859	10.8979	10.13	10.4653	8.81295	9.32596	9.42987	10.1082	9.34875	9.80911
TMEM17	1557137_at	1.11284	0.00338842	0.153819	-1.61388	6.24712	6.83492	7.07104	6.51013	5.73258	5.40077	4.54642	5.46822	5.10196	5.07407	4.8518	6.07703
CBX5	226085_at	1.11512	0.00203841	0.153819	-1.17455	9.68854	9.04997	9.35974	9.94781	10.132	9.43341	7.93394	7.83501	8.85695	8.62781	8.12284	9.54415
NA	236513_at	1.1195	0.00922932	0.177829	-2.48121	8.36082	8.88477	7.65408	7.92581	9.44334	7.66162	6.5879	7.43997	6.32009	7.8661	6.94623	8.05314
PGK1	217383_at	1.12045	0.00640214	0.165959	-2.16481	9.94232	8.86779	10.1506	9.28681	10.1376	9.39494	8.56965	8.82049	7.20537	9.60609	8.31903	8.53663
NA	223038_s_at	1.12242	0.000265476	0.153819	0.564942	7.28949	6.625	6.83937	6.84747	7.62663	6.97967	5.3449	5.81272	5.99291	5.79674	5.88343	6.64241
HSPA8	210338_s_at	1.12635	0.00121451	0.153819	-0.72849	10.2732	10.2021	9.28547	10.1526	9.84044	9.85981	8.19409	9.46864	8.65863	8.95241	8.07851	9.50327
CYP51A1	216607_s_at	1.12841	0.000990326	0.153819	-0.55333	6.71386	6.70419	6.42773	5.28071	5.85964	5.75927	4.58966	4.61198	5.52167	5.19673	4.84206	5.21285
TMED2	204427_s_at	1.12863	0.00316395	0.153819	-1.55457	6.76955	6.32995	5.99026	6.67245	5.28749	5.06634	5.0497	4.00098	5.112	4.92976	5.12568	5.12616
DDIT4L	228057_at	1.13114	0.0141807	0.192002	-2.85171	7.64741	7.82797	7.88765	7.96661	7.37438	8.05952	4.9842	6.24785	6.71033	6.4661	7.41311	8.1551
CPM	241765_at	1.13225	0.0119215	0.186835	-2.70219	8.04375	8.30359	7.62985	7.52617	8.1771	7.85603	5.11823	6.34871	7.70594	7.82143	7.29371	6.45497
MAGT1	221553_at	1.13581	0.00293593	0.153819	-1.48985	7.80797	7.54131	5.9201	7.34714	7.31971	7.01206	5.3627	6.4328	5.88543	6.14763	5.5973	6.70754
ARSD	223695_s_at	1.13613	0.00134257	0.153819	-0.814676	8.68129	8.40457	8.8041	8.69877	7.65957	7.33546	6.96547	7.30052	6.49679	7.64226	7.01183	7.35008
SLC17A5	221041_s_at	1.1516	0.00571591	0.163995	-2.06664	8.3359	7.88744	6.78172	7.20056	7.12819	7.42251	5.18197	6.24027	6.47558	7.10864	5.725	7.11529
SLC15A1	207254_at	1.15241	0.00127239	0.153819	-0.768506	10.4819	10.5628	10.4019	10.727	9.87292	10.5437	8.64812	8.89534	9.66515	9.88095	10.082	8.50406
GNE	205042_at	1.15324	0.00263492	0.153819	-1.39631	10.3805	10.8382	10.4671	10.2606	10.896	10.5546	9.17726	9.72404	10.336	10.0248	9.09704	8.11853
KCNJ16	222901_s_at	1.16169	0.0136041	0.189748	-2.81597	7.74162	7.44726	7.24256	7.59749	6.78596	5.95798	4.51007	5.15334	6.79662	6.31099	6.56068	6.47102
DSTYK	214663_at	1.16789	0.0011163	0.153819	-0.656067	7.00845	7.05855	7.13655	6.50183	6.77463	5.9235	5.51016	5.4557	5.25399	4.80057	5.88324	6.49253
DPF3	238532_at	1.17374	0.00620615	0.165959	-2.13789	5.36505	6.4695	6.53225	6.75355	4.4855	5.22655	4.34797	4.52217	4.73547	4.37942	5.35705	4.44788
THEM4	1553118_at	1.1839	0.00251703	0.153819	-1.35674	6.64917	6.79157	6.72537	7.23571	6.08173	6.45827	4.62698	5.03726	6.38596	6.18069	4.74722	5.86034
ZNF264	205917_at	1.19047	0.00124995	0.153819	-0.753207	8.75807	8.02566	8.4922	7.5239	7.92886	7.84674	5.8936	6.86546	6.97542	6.61076	7.55373	7.53364
RACGAP1	222077_s_at	1.20493	0.00293032	0.153819	-1.4882	9.82798	9.59183	10.4271	9.02394	10.0548	10.1412	7.82713	8.69247	8.13038	9.07451	8.24157	9.8713
NA	228478_at	1.2219	0.00197309	0.153819	-1.14644	7.18006	6.43899	5.70032	6.49764	7.15158	7.03438	4.99742	5.18727	6.37461	4.62372	5.73997	5.74858
RFWD3	218564_at	1.22472	0.00134908	0.153819	-0.818837	8.86859	8.51462	8.20521	8.17414	8.74139	9.15429	6.76834	7.4917	6.74591	7.71847	7.00136	8.58416
CYB5B	201634_s_at	1.22581	0.000136569	0.153819	1.11974	8.83504	8.35391	8.45204	8.28971	8.43618	8.64386	6.74583	7.17458	6.90667	8.09365	6.97848	7.75667
CPVL	208146_s_at	1.23137	0.00666484	0.166016	-2.19962	6.24685	7.0347	6.46938	6.41438	7.07794	6.62746	4.75795	5.41979	5.70098	6.98575	5.60583	4.01219
CCNB1	214710_s_at	1.23331	0.00196693	0.153819	-1.14374	8.51089	8.5843	8.34072	8.05789	8.80457	8.8612	6.72812	7.3544	6.34794	8.0428	6.85581	8.43065
GYG2	215695_s_at	1.23416	0.00686399	0.166938	-2.22511	6.94702	6.5881	6.07044	5.31227	7.08537	6.83378	4.41729	4.83058	4.66632	6.61288	5.09626	5.80868
NA	221590_s_at	1.2416	0.000856981	0.153819	-0.429445	7.42658	6.78453	6.96914	6.61595	7.11781	5.97979	4.81461	4.85325	5.76818	5.97679	6.0199	6.01148
CAT	201432_at	1.24912	0.00285149	0.153819	-1.46461	7.98261	7.76182	8.35454	6.88792	7.42105	6.68973	5.14487	6.36446	6.21544	7.21181	6.14713	6.51922
KBTBD6	1553111_a_at	1.27967	0.000303205	0.153819	0.453153	6.9271	6.6936	6.9351	7.00149	6.01958	6.55296	5.41151	5.41769	4.49879	5.58297	5.26583	6.275
CYB5B	201633_s_at	1.28412	3.37827e-06	0.0537719	4.0335	8.29902	8.04021	8.61062	8.18158	8.01755	8.23116	6.77873	6.72315	6.96749	7.39991	6.78778	7.01838
COPA	208684_at	1.28476	0.000191838	0.153819	0.837046	7.8306	7.71439	7.68894	7.84762	7.66367	6.91928	5.87845	6.75301	5.9128	6.47391	5.82647	7.11127
GPNMB	201141_at	1.2867	0.0165512	0.199883	-2.98461	10.9526	9.71466	9.30548	9.88651	10.8263	10.6708	7.97356	8.57517	7.55416	10.6211	9.4977	9.41442
SGPP2	244780_at	1.28777	0.0134856	0.189748	-2.80844	7.95243	7.9683	5.85939	7.41852	8.05673	6.97075	6.05611	6.90113	5.07742	6.2416	4.95506	7.26816
CBX5	231862_at	1.29548	0.00349326	0.153819	-1.64026	6.74256	6.84802	6.33536	5.90547	7.35231	6.65701	4.29458	5.19636	5.72863	5.3788	4.67695	6.79256
C2CD4A	241031_at	1.30054	0.0086357	0.175976	-2.42375	8.99587	9.66313	8.9401	9.61516	10.0579	9.2681	7.48037	7.75038	6.85298	9.28623	9.63785	7.72923
FZD4	218665_at	1.30256	0.00434136	0.159145	-1.82844	8.49632	7.87644	7.6102	7.65365	9.55801	7.82639	6.47781	6.88556	6.45085	8.27266	6.2916	6.82714
SLC31A1	235013_at	1.31653	0.000221077	0.153819	0.718442	7.8963	7.92338	6.76817	7.036	7.24835	7.31517	5.16228	6.22526	5.91835	6.37296	6.55724	6.05209
PGK1	217356_s_at	1.32194	0.00236871	0.153819	-1.30425	10.4116	9.36863	10.6209	9.70979	10.6553	10.1855	8.85774	9.25755	7.51683	9.98516	8.64885	8.75393
EIF2S3	205321_at	1.34023	0.00181412	0.153819	-1.07396	6.62814	6.51873	5.15803	6.9283	6.09562	5.35757	4.40843	3.97934	5.20695	4.8135	4.55653	5.68024
PCYOX1	203803_at	1.34469	0.000732974	0.153819	-0.295801	6.72956	6.15575	6.90552	5.34004	5.82052	5.10311	4.61303	4.2456	5.24088	4.30713	4.60844	4.9713
HDHD1A	203974_at	1.36544	0.000904503	0.153819	-0.475651	9.49231	9.50605	9.40645	9.50748	8.65845	7.9316	7.24021	7.89054	6.97216	8.58363	7.7276	7.89555
MAOA	212741_at	1.37676	0.00252251	0.153819	-1.35862	7.39235	8.05631	8.03921	8.499	7.98818	7.33346	5.28588	5.53259	7.48428	7.06805	6.47323	7.20391
YIPF5	224949_at	1.38629	0.000109913	0.153819	1.29927	9.23894	8.80861	8.50911	9.06239	8.53719	8.49245	6.73697	7.6548	7.64223	7.54446	6.65188	8.10062
NA	217019_at	1.39339	0.000786186	0.153819	-0.35569	6.74725	5.6973	6.62158	5.95603	6.17263	7.77778	5.14557	5.15926	4.28878	5.62198	5.04102	5.35564
LOC644450	222347_at	1.46496	0.00961536	0.177829	-2.51662	6.94966	7.61887	7.96852	5.64773	5.42641	6.33663	4.29537	4.63671	4.49769	5.44957	6.63158	5.64712
NA	235819_at	1.46526	3.82604e-05	0.153819	2.15837	8.44982	7.93154	7.65264	7.98183	8.36302	8.25309	5.85964	6.39523	7.41757	6.93344	6.46597	6.76854
NA	230657_at	1.52482	0.00339128	0.153819	-1.61461	6.95305	6.56645	6.6494	5.50003	8.12534	5.67145	4.6287	6.13193	4.94666	5.32327	3.98724	5.29899
PLEKHA2	238013_at	1.54534	0.0021005	0.153819	-1.20045	7.39847	7.01997	6.06069	5.8824	7.28097	6.95098	5.49785	5.44028	3.92693	6.3078	4.27065	5.87791
CNN3	201445_at	1.57187	0.00111469	0.153819	-0.654824	6.07755	5.81711	7.31749	7.31312	5.9137	4.95125	4.14937	4.81029	4.15484	4.74187	4.62911	5.47352
SLC44A1	228486_at	1.69361	0.000214741	0.153819	0.742778	7.61194	7.01977	7.67383	6.94094	7.82606	6.32836	5.1782	4.92645	4.95678	6.7597	5.99793	5.42017
CPM	206100_at	1.89583	0.00923917	0.177829	-2.48214	8.61044	7.78107	5.03332	6.676	7.88282	7.24915	2.94997	5.65891	5.85961	6.66259	5.71896	5.00775
XIST	224588_at	2.25143	0.00149696	0.153819	-0.908359	6.2169	6.96904	5.9838	5.8012	2.97821	3.5116	3.19917	2.91001	3.09756	2.91208	2.81417	3.01914
XIST	224590_at	2.34708	0.00756932	0.168977	-2.30975	7.0625	7.25645	6.40553	5.3499	2.58946	2.57845	3.05823	3.03897	2.57725	2.69005	2.81057	2.98471
XIST	221728_x_at	3.08636	0.00727873	0.167269	-2.27588	7.8745	9.41735	7.92202	7.98322	2.82716	3.37601	3.72162	4.61638	3.24761	2.76247	3.15296	3.38103
XIST	214218_s_at	3.5123	0.00331087	0.153819	-1.59384	7.52603	9.01756	7.68894	7.68057	2.5706	2.58125	3.01682	2.90738	2.27041	2.5975	2.54819	2.65081
Supplemental Table 4: List of differentially expressed genes between one-hit TSC and WT renal epithelial cells.
Gene	Probe.Id	Fold.Change	P.value	FDR	B..log.odds.	TSC2.W	TSC2.W.1	TSC2.W.2	TSC2.W.3	TSC2.W.4	TSC2.W.5	WT.W	WT.W.1	WT.W.2	WT.W.3	WT.W.4	WT.W.5
AQP1	209047_at	-5.15514	5.01e-08	0.000831482	6.82034	3.85576	3.4756	3.42224	3.60875	3.47352	2.94435	9.17912	8.97831	8.39025	7.44218	7.03288	10.6883
AQP1	207542_s_at	-3.53653	3.67e-06	0.0203393	3.948	4.27075	3.87872	4.25781	3.49682	3.74516	3.33202	7.67934	7.30522	7.54165	5.83182	6.35077	9.49167
GFRA1	227550_at	-3.26908	1.8e-06	0.0149332	4.46749	4.17031	3.99213	3.38145	3.27903	3.93317	4.11976	7.11035	7.40251	7.31867	6.13619	5.75642	8.76619
THBS2	203083_at	-3.2623	5.31e-05	0.124597	1.88168	6.06225	7.73447	6.70374	6.30923	9.35646	6.84562	10.0943	10.3164	10.162	9.1981	10.4909	12.324
MCAM	209087_x_at	-2.86126	0.000148259	0.155179	1.04257	7.64199	7.36604	7.93631	4.45448	6.81501	6.27173	10.4699	10.534	8.97502	9.27216	8.34109	10.0609
CNRIP1	226751_at	-2.76548	0.00020967	0.155179	0.754874	4.5702	5.90436	4.83422	4.16388	4.16353	2.99008	7.57063	7.7484	6.61417	5.77386	6.32702	9.18504
VCAM1	203868_s_at	-2.76031	5.64e-05	0.124597	1.83223	5.98274	7.50193	6.07575	6.72114	8.13714	8.4121	9.59137	10.189	10.6815	9.17279	8.82301	10.9349
MCAM	210869_s_at	-2.65638	6.74e-05	0.124597	1.68889	5.89071	5.14189	5.86738	3.75586	4.31106	4.18203	8.32586	8.57066	6.72927	7.08922	6.28688	8.08533
TNFAIP6	206026_s_at	-2.62853	0.00021413	0.155179	0.737335	3.7506	4.48474	3.38922	4.43195	5.98158	4.29033	6.75005	7.37883	7.6157	5.95099	5.59666	8.80738
MCAM	211340_s_at	-2.56903	9.29e-05	0.128556	1.42719	7.07719	6.79007	7.31178	5.05265	6.23623	5.62983	9.76322	10.0706	8.08062	8.69908	7.60271	9.29567
SERPINE1	202628_s_at	-2.52263	0.000182503	0.155179	0.870322	7.81572	8.38073	6.0091	6.49915	7.8679	6.1624	10.4196	10.3706	8.61837	8.92558	8.85119	10.6854
NA	214580_x_at	-2.48853	0.000343455	0.178253	0.341712	5.07672	5.58969	2.88153	3.51792	2.96948	3.35318	6.14818	6.01159	7.87534	5.25255	7.01808	6.01399
IL32	203828_s_at	-2.46947	0.000214903	0.155179	0.734329	9.67306	9.02455	6.90427	6.84048	6.87847	8.33784	10.6786	10.1352	11.2052	9.49405	10.7343	10.2281
WT1	206067_s_at	-2.34941	0.000852016	0.19578	-0.428126	3.78522	6.07147	3.33017	3.58817	3.58423	3.20334	7.12335	6.89956	5.523	4.42593	6.31383	7.3734
CDH2	203440_at	-2.32684	0.000243547	0.155594	0.629904	8.67601	10.1853	7.44356	8.1978	9.25223	9.30364	11.3335	11.782	11.4072	9.69263	10.6096	12.1947
RASSF4	226436_at	-2.08902	0.000307981	0.164999	0.43331	5.89502	7.41583	5.48092	5.2123	6.25326	5.21405	8.66669	8.94131	8.26647	6.76298	7.19603	8.17202
L3MBTL4	228557_at	-2.08472	0.000439714	0.19578	0.133463	3.58976	4.23101	4.3003	4.00599	4.7885	6.05464	6.17409	6.56271	7.87949	5.86598	5.56792	7.42836
THBD	203888_at	-2.00452	0.000113441	0.136491	1.26327	6.56336	5.71421	5.35059	6.83746	5.095	5.54103	7.58977	7.74877	8.31243	6.59748	8.22818	8.65216
SERPINE1	202627_s_at	-1.84223	0.000606864	0.19578	-0.139374	5.30735	5.8994	4.8103	4.55981	5.34245	4.30476	8.00413	7.63173	5.94318	5.86661	6.22733	7.6045
THBD	203887_s_at	-1.82031	2.26e-05	0.0937653	2.56259	6.00171	5.56925	5.02789	6.18562	5.19345	5.89952	7.3012	7.37313	7.65605	6.53212	7.7174	8.21938
SLCO2B1	203473_at	-1.75341	7.5e-05	0.124597	1.60147	4.77345	4.34897	4.06505	3.8451	4.13036	4.58871	6.4129	5.63772	6.47742	5.38558	7.10617	5.25235
NA	229822_at	-1.72282	0.000832858	0.19578	-0.40873	7.25851	8.02088	6.10783	6.29926	5.34656	6.22046	9.15796	8.34731	8.34182	7.45334	8.23527	8.05471
ICAM1	202638_s_at	-1.68995	0.000582298	0.19578	-0.104304	7.48016	8.57212	7.71629	7.72654	6.21363	6.40259	9.70509	9.28869	8.79234	8.32205	9.32168	8.82115
SLC2A6	220091_at	-1.66757	0.000254921	0.155594	0.591746	7.79364	7.58546	6.9804	6.76066	5.79964	6.41353	9.2827	8.56356	8.79107	7.81286	8.66583	8.22275
COL6A1	213428_s_at	-1.61416	0.000442515	0.19578	0.128099	7.87134	8.13128	8.06646	6.875	6.52563	7.54782	9.91937	9.33541	8.7597	8.04599	9.16135	9.48069
CRYAB	209283_at	-1.52505	8.49e-05	0.128131	1.501	10.4904	9.88847	10.1839	9.91574	9.4529	11.1057	12.0142	11.8133	11.5966	11.0361	11.6669	12.0603
APBA2	209870_s_at	-1.50525	0.000382191	0.192346	0.251747	6.48412	7.03475	5.25987	5.89279	6.20282	5.58909	8.02457	7.69528	7.88298	6.95602	6.87228	8.06381
CDKN2A	207039_at	-1.48858	0.000822507	0.19578	-0.398066	7.94133	8.22621	6.4585	7.36782	6.62869	6.73738	9.20786	9.19406	9.12112	8.19528	8.62413	7.94896
MARVELD1	223095_at	-1.38126	0.000747996	0.19578	-0.317156	10.5144	9.90233	9.92967	9.58343	8.35646	9.20026	11.4272	11.1852	10.5264	10.5329	11.0089	11.0935
VAT1	208626_s_at	-1.33026	0.00070705	0.19578	-0.269239	11.019	10.5354	9.71446	9.67483	9.10943	9.40797	11.7262	11.4499	11.1605	11.0005	10.9852	11.1204
HYI	223622_s_at	-1.31784	0.000617756	0.19578	-0.154479	7.57251	7.25082	7.33622	6.94851	6.1409	6.10482	8.8265	8.17473	7.85161	7.80374	8.58974	8.01448
SH2D5	230973_at	-1.30475	0.000822422	0.19578	-0.397978	7.12079	7.08393	6.43541	6.74143	5.70045	6.0306	8.28336	7.62557	7.35663	7.2642	7.81702	8.59436
NA	208078_s_at	-1.28482	0.000523472	0.19578	-0.0140202	6.7652	6.37628	5.6452	5.51083	5.80127	6.09931	8.06416	7.41861	7.04773	6.75746	6.85136	7.76768
HYI	223769_x_at	-1.27399	0.000519904	0.19578	-0.00822764	8.75401	8.6347	8.61987	8.18295	7.51326	7.37698	10.057	9.38733	9.30858	9.10405	9.67345	9.19535
HYI	221435_x_at	-1.26288	0.000235764	0.155594	0.657036	8.42235	8.14144	8.3258	7.80684	7.33604	7.14478	9.57494	9.02868	9.13563	8.72516	9.32959	8.96052
LTBP2	223690_at	-1.1815	0.000586202	0.19578	-0.109974	5.76895	5.67916	5.5568	5.3414	5.3299	4.93092	6.39103	6.69068	6.34525	6.33641	6.21098	7.72174
MICAL3	212715_s_at	-1.05331	0.000902178	0.19578	-0.47694	8.76757	8.86263	8.57903	8.4475	7.94764	7.64426	9.7528	9.79045	8.99377	9.09003	9.47747	9.46396
C5orf45	220341_s_at	-1.0499	0.000456984	0.19578	0.100913	6.90333	6.99679	6.5929	6.73336	6.56925	6.17139	8.12274	7.69956	7.71248	7.31548	7.19152	8.22467
PALLD	200906_s_at	-0.974124	0.000902174	0.19578	-0.476936	6.97153	7.09484	6.35997	6.53181	6.71667	6.97282	8.0719	8.10256	7.64674	7.34805	7.16897	8.15417
LHFP	218656_s_at	-0.952148	0.000529361	0.19578	-0.0234972	6.70416	6.6643	6.35881	6.49881	6.68736	6.57496	7.43685	7.60729	7.91735	7.00621	7.16267	8.07091
RNF182	230720_at	0.782835	0.000772978	0.19578	-0.345136	9.45534	9.45089	9.55748	9.88535	9.66837	9.59966	8.47372	8.66072	8.79668	9.13871	9.09823	8.75201
NA	237062_at	0.891125	0.0008478	0.19578	-0.423895	7.50895	7.08578	7.5631	7.42466	7.65582	7.61562	6.42467	6.60268	6.87621	6.87421	5.91126	6.81815
AZIN1	201772_at	0.956352	0.000195732	0.155179	0.812143	7.10557	7.10252	7.06187	7.14531	7.09095	7.07204	5.65636	6.3159	6.63335	6.12007	5.88078	6.23368
SPRED1	226837_at	1.00676	0.000631868	0.19578	-0.173663	8.20688	8.40786	8.778	8.68136	8.8144	8.84852	7.09135	7.08655	8.13244	7.6926	7.81439	7.87915
FRAS1	226145_s_at	1.04597	0.000982131	0.19578	-0.54946	7.76017	7.64502	8.43753	8.15397	8.16815	7.50833	6.33867	6.77118	7.06776	6.44064	7.29959	7.4795
LIPG	219181_at	1.05689	0.000196265	0.155179	0.809881	10.3148	10.6573	10.1841	10.1502	10.9123	10.5707	9.5589	9.72659	8.8349	9.4238	9.5622	9.34172
MED14	202611_s_at	1.08672	0.000262322	0.155594	0.567802	6.91228	7.9301	7.98342	7.32889	7.6021	7.45195	6.01418	6.29062	6.79889	6.58373	6.56464	6.43636
SLC44A1	224595_at	1.12896	0.0007508	0.19578	-0.320342	7.78285	7.99044	8.26886	7.94893	8.79233	8.7009	6.57756	6.65023	7.31104	7.764	6.9742	7.43354
GAB1	225998_at	1.13389	0.000803089	0.19578	-0.3777	6.14072	5.65193	6.8917	5.99761	6.70182	6.90916	4.85297	4.74131	5.45838	5.61724	5.34432	5.47534
CCNG2	228081_at	1.17895	0.000573793	0.19578	-0.0918219	7.22941	7.15627	8.16441	8.33167	7.80947	7.69744	6.21925	6.26923	7.2964	6.6596	6.20629	6.66418
LNX1	223611_s_at	1.25045	0.000679929	0.19578	-0.235968	7.3926	8.53004	8.9481	8.29559	7.84809	7.84464	6.97501	7.06243	7.18911	7.12907	6.99417	6.00658
TMED2	204427_s_at	1.2569	0.000774811	0.19578	-0.347154	6.20169	5.37363	5.75463	5.93497	6.69819	6.92259	5.0497	4.00098	5.112	4.92976	5.12568	5.12616
TMEM47	209656_s_at	1.26136	0.000847669	0.19578	-0.423762	7.59187	8.71166	8.98175	8.29297	9.282	8.86702	6.9546	7.35671	6.92448	7.94189	7.85162	7.1298
KCTD12	212192_at	1.27386	0.000792409	0.19578	-0.36629	9.28054	9.2955	9.6694	9.71194	10.2553	10.5639	8.02787	8.44164	9.06576	9.14924	7.80873	8.64014
EIF4E3	238461_at	1.2828	0.0005325	0.19578	-0.0285065	6.25907	6.63612	6.80554	6.80756	7.00098	7.62997	5.21796	4.62412	5.75878	5.95342	5.97054	5.91765
FAM84A	234331_s_at	1.30808	0.000275573	0.157818	0.526543	7.66243	7.35747	7.63342	7.44776	8.30946	8.1206	6.53812	6.62242	5.91818	7.29663	6.48534	5.82194
NA	228478_at	1.31139	0.000669101	0.19578	-0.222318	6.53969	6.08437	7.2069	6.63903	6.954	7.11594	4.99742	5.18727	6.37461	4.62372	5.73997	5.74858
SPIN4	228654_at	1.33637	0.000875493	0.19578	-0.451315	7.01338	7.38695	8.12616	7.57654	7.7143	7.80019	5.973	5.57613	5.99925	6.8181	5.78652	7.44629
HDHD1	203974_at	1.35582	0.000301538	0.164999	0.451054	8.47483	9.09359	9.23577	9.34446	8.71089	9.58506	7.24021	7.89054	6.97216	8.58363	7.7276	7.89555
MOBKL2B	226844_at	1.35772	0.000199679	0.155179	0.795532	5.665	5.97061	6.50292	6.72179	6.91549	6.73159	4.6817	5.12512	5.55063	5.53557	4.98189	4.48617
PARM1	225809_at	1.40128	0.000946052	0.19578	-0.517486	5.64746	6.96673	6.46033	5.09973	7.09029	5.82485	5.14057	4.43581	4.76172	4.90401	5.17609	4.26353
PRRG4	238513_at	1.41847	0.000572859	0.19578	-0.0904406	5.45449	6.09473	6.60484	5.55712	6.97659	6.94758	4.82546	4.93205	5.07826	5.29268	5.03565	3.96044
SORL1	203509_at	1.42706	0.000593072	0.19578	-0.119861	6.32889	6.15578	7.13948	6.64537	7.31602	7.43414	5.69861	5.06955	4.70874	6.49715	5.43842	5.04483
PELI2	219132_at	1.47766	0.000667642	0.19578	-0.220463	6.86783	7.3625	8.55984	7.65351	7.5274	8.2718	5.72666	5.71433	6.84096	7.10443	5.66155	6.32901
CCNA2	203418_at	1.48627	0.000644644	0.19578	-0.19067	6.4876	6.6251	7.24786	6.69291	6.25998	7.18139	4.78149	4.8193	4.37683	5.41907	5.56994	6.61058
MGAT4A	226039_at	1.49386	0.000920661	0.19578	-0.494253	6.66409	6.65352	7.71986	8.46665	8.55243	8.21001	5.9947	6.03505	6.69972	6.66363	6.01391	5.89638
SYNJ1	212990_at	1.49663	0.000703037	0.19578	-0.264395	6.16416	7.03133	7.5499	7.41695	7.09291	6.74002	4.18958	5.07635	5.92113	6.24957	5.67591	5.90297
ERMP1	218342_s_at	1.54225	0.000554806	0.19578	-0.0632864	9.32646	9.09056	10.16	9.53075	10.4152	9.96923	7.52062	8.0147	8.26997	9.43267	8.58365	7.41708
CAT	211922_s_at	1.57961	0.000515734	0.19578	-0.00140711	5.88993	5.62242	6.54666	6.42734	7.53936	6.64454	4.49999	3.86188	4.78688	5.69457	5.19345	5.15581
NA	230657_at	1.5872	0.000940059	0.19578	-0.512059	5.41956	6.47733	6.95994	6.77198	7.56802	6.64314	4.6287	6.13193	4.94666	5.32327	3.98724	5.29899
SORL1	212560_at	1.62738	0.00076083	0.19578	-0.331644	8.40058	7.76276	9.61418	9.35735	9.45299	9.5242	7.0648	7.31405	7.49021	8.57181	7.36574	6.54115
NA	209535_s_at	1.78743	0.000417034	0.19578	0.178174	5.84162	6.03091	7.54438	7.16974	7.46159	7.31431	4.32721	4.39833	5.152	5.11195	5.37232	6.27618
CAT	201432_at	1.80394	6.21e-05	0.124597	1.75509	7.42212	7.78461	8.31401	7.97629	8.80686	8.12269	5.14487	6.36446	6.21544	7.21181	6.14713	6.51922
GUCY1B3	203817_at	1.98381	0.000176094	0.155179	0.900007	5.72001	6.43922	7.21276	7.30701	7.61115	8.02455	4.00369	4.88962	5.04669	5.37542	5.16501	5.93143
CHST9	223737_x_at	2.0433	7.21e-05	0.124597	1.63358	4.73116	5.92821	6.45081	6.52692	6.88409	6.84302	3.48058	4.38416	3.57005	4.85917	4.42615	4.38431
ST8SIA4	230836_at	2.10983	0.000532127	0.19578	-0.0279136	3.55081	4.64702	5.41525	4.32431	6.87802	6.43127	3.09172	2.98861	3.295	3.39175	3.03456	2.78609
VAV3	218806_s_at	2.12006	0.000876438	0.19578	-0.452236	6.18377	6.50556	8.04544	7.93233	8.54247	7.65401	4.9938	5.22477	3.96753	7.10556	5.7692	5.08235
ST8SIA4	242943_at	2.53659	0.000529657	0.19578	-0.0239719	4.46124	5.14763	6.45039	5.80444	7.9167	8.218	4.2302	4.11053	3.91497	4.11713	2.89445	3.51161
ERBB4	214053_at	2.59412	0.000259266	0.155594	0.577606	8.30749	9.85775	11.186	11.0043	10.4829	9.88351	7.44864	7.8493	6.10438	8.79153	8.44912	6.51418
ERBB4	206794_at	2.73682	0.000115057	0.136491	1.25164	5.30846	7.32973	8.68465	7.82632	7.13482	7.07346	3.88112	4.29296	3.55764	5.67197	5.55876	3.97408
Supplemental Table 7: List of differentially expressed genes between shRNA one-hit VHL vs. VHLpLKO renal epithelial cells.
Gene Symbol	Probeset	Fold change	P Value	FDR
GBP4	235175_at	3.62019	4.59819e-10	8.46805e-06
IFI44	214059_at	4.38749	1.58403e-10	8.46805e-06
IFI44L	204439_at	3.74028	4.64639e-10	8.46805e-06
EPSTI1	235276_at	3.33566	1.42283e-09	1.94483e-05
CCL5	1555759_a_at	4.34772	2.49631e-09	2.27476e-05
OAS2	204972_at	5.54163	2.27527e-09	2.27476e-05
IFIT3	204747_at	3.46727	6.01481e-09	3.27514e-05
IFIT3	229450_at	3.05326	6.47965e-09	3.27514e-05
OASL	205660_at	5.21844	4.97148e-09	3.27514e-05
TMEM140	218999_at	2.53301	4.28531e-09	3.27514e-05
IFITM1	214022_s_at	3.11015	6.58921e-09	3.27514e-05
OASL	210797_s_at	4.90451	7.41461e-09	3.37828e-05
HERC5	219863_at	3.59268	9.93702e-09	4.16987e-05
SAMD9L	230036_at	2.43456	1.06773e-08	4.16987e-05
IFI44	214453_s_at	3.20617	1.34299e-08	4.8952e-05
CLEC2B	209732_at	2.70959	1.45094e-08	4.95814e-05
RSAD2	242625_at	5.39697	1.73384e-08	5.56514e-05
SLC15A3	219593_at	3.02837	1.83214e-08	5.56514e-05
SLC2A3	202498_s_at	2.24431	2.15132e-08	6.1907e-05
CXCL11	211122_s_at	5.54261	2.67537e-08	6.60663e-05
DDX60	218986_s_at	2.17489	2.70037e-08	6.60663e-05
IFIT1	203153_at	4.18151	3.02387e-08	6.60663e-05
IFIT2	217502_at	3.25734	2.98289e-08	6.60663e-05
RSAD2	213797_at	5.09196	2.58636e-08	6.60663e-05
USP18	219211_at	3.17798	3.1417e-08	6.60663e-05
NA	239979_at	2.31657	3.02827e-08	6.60663e-05
CCL5	1405_i_at	3.77587	4.42889e-08	7.56717e-05
XAF1	228617_at	3.60432	4.14499e-08	7.56717e-05
BST2	201641_at	2.12818	3.85e-08	7.56717e-05
C1S	1555229_a_at	2.27033	3.93337e-08	7.56717e-05
RTP4	219684_at	2.7654	4.27203e-08	7.56717e-05
NA	1552703_s_at	2.63304	4.42295e-08	7.56717e-05
CASP1	211368_s_at	2.12776	5.49469e-08	8.58349e-05
SAMD9L	235643_at	2.36373	5.40187e-08	8.58349e-05
SLN	205374_at	-2.63205	5.33906e-08	8.58349e-05
GBP4	235574_at	2.16839	6.37985e-08	9.6894e-05
NA	238623_at	-2.22687	7.01333e-08	0.000100964
SLC2A3	202499_s_at	2.20487	7.01715e-08	0.000100964
OAS3	218400_at	2.98425	7.52934e-08	0.000105556
MX1	202086_at	3.62626	8.4941e-08	0.000115018
OAS1	205552_s_at	3.38061	8.9938e-08	0.000115018
XAF1	206133_at	3.5235	8.83002e-08	0.000115018
IFI27	202411_at	3.65946	9.04573e-08	0.000115018
CARD16	1552701_a_at	1.95895	1.19957e-07	0.000149061
FAM132B	229622_at	-2.69395	1.32423e-07	0.000159887
NA	208078_s_at	2.13466	1.34519e-07	0.000159887
FAT4	219427_at	1.98293	1.50027e-07	0.000167403
IFIH1	219209_at	2.38758	1.45361e-07	0.000167403
ENPP3	222938_x_at	2.07847	1.47614e-07	0.000167403
MX2	204994_at	3.58024	1.58922e-07	0.000172651
GMPR	204187_at	2.62656	1.61046e-07	0.000172651
ISG15	205483_s_at	3.01864	1.64511e-07	0.000172974
IFI35	209417_s_at	2.31523	1.73837e-07	0.000178351
TCN2	204043_at	1.99325	1.76149e-07	0.000178351
OAS2	228607_at	2.81144	1.93079e-07	0.000189519
NA	222088_s_at	2.16951	1.94112e-07	0.000189519
SAMD9L	226603_at	2.2457	2.01969e-07	0.000190391
IFI6	204415_at	3.86541	2.01572e-07	0.000190391
CASP1	209970_x_at	1.84529	2.07833e-07	0.000192598
CCL5	204655_at	3.0873	2.18734e-07	0.000193011
BATF2	228439_at	2.70616	2.16716e-07	0.000193011
SP110	208392_x_at	1.90797	2.1887e-07	0.000193011
SUSD4	223821_s_at	-2.73541	2.2611e-07	0.000193804
TNFSF15	221085_at	2.22773	2.27501e-07	0.000193804
TRIM69	232792_at	2.02809	2.328e-07	0.000193804
NA	205347_s_at	-2.01172	2.33947e-07	0.000193804
LAMP3	205569_at	3.12955	2.485e-07	0.000202787
EPSTI1	227609_at	2.90603	2.54965e-07	0.000205003
CASP1	211366_x_at	1.78347	2.87503e-07	0.000227815
HIST1H3H	206110_at	2.49147	3.03025e-07	0.000236684
HELZ2	228230_at	1.83228	3.09723e-07	0.000238508
TNFSF13B	223501_at	2.34054	3.15926e-07	0.000239906
CXCL11	210163_at	4.40101	3.2471e-07	0.000243199
SP110	223980_s_at	2.03004	3.4723e-07	0.000253131
LY6E	202145_at	2.06824	3.46484e-07	0.000253131
CEACAM1	209498_at	2.69871	3.53949e-07	0.000254634
SAMHD1	1559883_s_at	2.11255	3.67719e-07	0.000257757
AR	226192_at	-1.96969	3.65277e-07	0.000257757
IFI16	208965_s_at	1.85237	4.08777e-07	0.00028291
CASP1	211367_s_at	2.1608	4.83115e-07	0.000326103
IFIT2	226757_at	2.78955	4.78782e-07	0.000326103
OAS1	202869_at	3.30202	4.9173e-07	0.00032787
SAMHD1	234987_at	2.15768	5.07617e-07	0.000334385
ITGB2	202803_s_at	2.25892	5.45754e-07	0.000355227
SAMD9	228531_at	2.2665	5.79129e-07	0.000372516
NA	240319_at	2.01331	5.93946e-07	0.000373393
DCLK1	205399_at	-2.25369	6.04106e-07	0.000373393
SAMD9	219691_at	2.31191	6.06444e-07	0.000373393
ETV7	224225_s_at	2.36992	6.0781e-07	0.000373393
C1S	208747_s_at	2.04823	6.53576e-07	0.000397048
NA	230314_at	2.08939	6.78147e-07	0.000407447
NA	239587_at	1.5724	7.51754e-07	0.000446763
PARP9	223220_s_at	1.76507	7.65165e-07	0.000449843
SAMHD1	235529_x_at	1.60813	8.30629e-07	0.000483135
IFI16	208966_x_at	1.60987	8.45942e-07	0.000486862
DDX58	222793_at	2.39629	9.33582e-07	0.000531704
NA	1563075_s_at	1.96778	9.66233e-07	0.000544627
SOX6	228214_at	1.71225	1.02925e-06	0.00057423
NA	216236_s_at	1.82311	1.06604e-06	0.000588745
NA	242667_at	1.6187	1.08752e-06	0.000594599
SUSD4	223822_at	-2.46811	1.11638e-06	0.000604335
BTN3A1	209770_at	1.50946	1.15418e-06	0.000618675
SAMHD1	204502_at	1.9316	1.19627e-06	0.000635009
TAP1	202307_s_at	1.59581	1.2617e-06	0.000656985
LIPA	236156_at	2.69306	1.25266e-06	0.000656985
NA	243271_at	1.82209	1.33063e-06	0.000686344
NCR3LG1	229715_at	1.98981	1.41019e-06	0.00072058
EMP2	204975_at	-1.64068	1.43753e-06	0.000727748
CXCL10	204533_at	3.88635	1.4846e-06	0.000744683
NA	206785_s_at	2.41242	1.544e-06	0.000766242
UBE2L6	201649_at	1.52257	1.55561e-06	0.000766242
SAMHD1	235964_x_at	1.53385	1.64484e-06	0.000802961
LOC100507535	1556643_at	1.81124	1.67709e-06	0.000811459
TNFSF13B	223502_s_at	2.18389	1.72982e-06	0.000829633
HERC6	219352_at	1.64671	1.80351e-06	0.000857449
TNFSF15	229242_at	1.92744	1.8678e-06	0.000880363
NLRC5	226474_at	2.47955	2.01593e-06	0.000942061
PLA2G4C	209785_s_at	1.67972	2.0695e-06	0.000958898
NA	235456_at	1.49327	2.21999e-06	0.00101998
FCER1G	204232_at	1.55662	2.29763e-06	0.00104686
TUBB4A	212664_at	-1.53171	2.35141e-06	0.00106251
HIST2H2BE	202708_s_at	1.69062	2.40511e-06	0.00107787
LY96	206584_at	1.48175	2.51584e-06	0.00111678
HIST1H2BC	236193_at	2.19871	2.53281e-06	0.00111678
ELOVL4	219532_at	-1.63124	3.12806e-06	0.00136821
CASP1	206011_at	1.86784	3.30233e-06	0.00143298
CCDC147	1557544_at	-1.66473	3.36591e-06	0.00144906
CEACAM1	211883_x_at	1.88367	3.43826e-06	0.00146865
NA	214455_at	2.01059	3.56087e-06	0.00150923
SLC2A3	202497_x_at	1.41626	3.64808e-06	0.0015343
CMPK2	226702_at	3.81355	3.81005e-06	0.00158491
NA	238307_at	-2.29988	3.82639e-06	0.00158491
DCLK1	229800_at	-2.51464	3.95093e-06	0.00162419
HCP5	206082_at	2.68625	4.31043e-06	0.00175875
FAT3	236029_at	-1.85849	4.46807e-06	0.00180957
DDX60L	228152_s_at	1.65771	4.68851e-06	0.00188489
NA	208523_x_at	1.5032	4.72728e-06	0.0018866
PLA2G7	206214_at	-1.64926	5.07e-06	0.00200227
MYO3B	1552578_a_at	-1.42344	5.09472e-06	0.00200227
L3MBTL3	229393_at	1.46948	5.12698e-06	0.00200227
TRIM69	1568592_at	1.58461	6.09822e-06	0.00236468
MYCT1	231947_at	1.94205	6.23351e-06	0.00240012
IFIH1	1555464_at	1.79804	6.57919e-06	0.0025155
NA	229580_at	-2.05222	6.93033e-06	0.00263136
CPEB3	1555250_a_at	1.65666	7.03568e-06	0.00264902
TENM2	231867_at	-2.84805	7.11724e-06	0.00264902
COL1A1	1556499_s_at	-1.34677	7.12219e-06	0.00264902
SP110	209761_s_at	1.28955	7.22631e-06	0.00265167
S100A1	205334_at	-1.36075	7.22473e-06	0.00265167
H2BFS	208579_x_at	1.47125	7.40256e-06	0.00269041
ITGB2-AS1	229041_s_at	1.75451	7.4303e-06	0.00269041
DDX58	218943_s_at	1.78373	7.59442e-06	0.00271827
LMO2	204249_s_at	1.96443	7.65112e-06	0.00271827
TUBB2B	214023_x_at	-1.88673	7.6564e-06	0.00271827
RASL11B	219142_at	-1.56394	7.82171e-06	0.00275905
TSPAN7	202242_at	-1.31943	8.3681e-06	0.00292768
FLJ31356	1560932_at	-1.3541	8.40686e-06	0.00292768
OLFML2A	213075_at	-2.17879	8.53253e-06	0.00295263
DOCK4	241313_at	1.39102	8.59815e-06	0.00295663
C1R	212067_s_at	1.92512	9.02704e-06	0.00308471
S100A4	203186_s_at	-1.59172	9.12625e-06	0.00309924
TMEM200C	229523_at	-1.44077	9.39257e-06	0.00316999
SLC38A7	56821_at	1.33157	9.46312e-06	0.00317421
NA	237301_at	1.42437	9.69473e-06	0.00323207
OLFM4	212768_s_at	-1.98595	1.00542e-05	0.00333161
BTN3A3	204821_at	1.41185	1.01596e-05	0.00334623
ISG20	33304_at	2.31488	1.03329e-05	0.00334894
BTN3A3	38241_at	1.28415	1.02409e-05	0.00334894
C5orf56	1564276_at	1.36043	1.03515e-05	0.00334894
TRPC4	220818_s_at	1.43949	1.0466e-05	0.00336072
IL17RB	219255_x_at	-1.68454	1.05109e-05	0.00336072
NA	205114_s_at	1.82241	1.06525e-05	0.00338619
TMEM200A	234994_at	-1.72226	1.07309e-05	0.00339141
ISG20	204698_at	2.38304	1.08598e-05	0.00341242
FAM26E	230254_at	1.51276	1.09646e-05	0.00342566
NA	1556776_a_at	1.74222	1.10437e-05	0.00343076
TLR3	206271_at	1.51415	1.11072e-05	0.00343101
PPM1K	226773_at	1.39054	1.12261e-05	0.00344825
RBP7	238066_at	-1.59851	1.15418e-05	0.00352539
NA	214290_s_at	1.56914	1.17124e-05	0.00355763
CPEB3	205773_at	1.54232	1.18488e-05	0.00355953
SUCNR1	223939_at	1.38675	1.18201e-05	0.00355953
CENPN	219555_s_at	-1.84987	1.22626e-05	0.00363282
NA	235157_at	1.86755	1.22628e-05	0.00363282
GDF11	226234_at	-1.68927	1.22921e-05	0.00363282
FILIP1	1570515_a_at	-1.53447	1.23813e-05	0.0036395
BEST3	237003_at	1.45922	1.28328e-05	0.00375206
NA	218280_x_at	1.65877	1.29018e-05	0.00375214
SYNGR3	205691_at	-1.42046	1.31872e-05	0.00381487
CEACAM1	211889_x_at	1.79489	1.38306e-05	0.00397349
SP100	202864_s_at	1.19292	1.38809e-05	0.00397349
NA	221646_s_at	1.32039	1.42639e-05	0.00406187
CXCL14	222484_s_at	-2.0529	1.43984e-05	0.00407891
HLA-F	221978_at	1.6261	1.45271e-05	0.00409416
EPG5	227638_at	1.23702	1.47098e-05	0.00411173
NA	1565913_at	1.6543	1.47398e-05	0.00411173
ST7-AS1	1555912_at	1.25611	1.5648e-05	0.00434291
TRPM8	243483_at	-1.3224	1.57666e-05	0.00435374
KIAA1467	213234_at	1.58414	1.6103e-05	0.00442427
HLA-F	204806_x_at	1.34861	1.63063e-05	0.00445774
CALCRL	210815_s_at	1.4343	1.6509e-05	0.0044907
ANKRD1	206029_at	1.74746	1.71588e-05	0.0046233
CNTNAP2	219301_s_at	-1.79125	1.71656e-05	0.0046233
GBP1P1	1570541_s_at	1.20916	1.76369e-05	0.00472695
NEFM	205113_at	-1.68744	1.77701e-05	0.00473942
PPM1K	235061_at	1.37794	1.8071e-05	0.00476073
DANCR	224870_at	-1.35032	1.80232e-05	0.00476073
GDPD1	1555606_a_at	1.44113	1.81112e-05	0.00476073
ENTPD3	206191_at	-2.09359	1.84574e-05	0.0048285
RNF213	241347_at	1.49991	1.85465e-05	0.0048287
APOL6	1557236_at	1.20064	1.87252e-05	0.00483112
STAT1	AFFX-HUMISGF3A/M97935_5_at	1.25974	1.87324e-05	0.00483112
IFNB1	208173_at	2.24135	1.91901e-05	0.00488833
DHX58	219364_at	1.38398	1.92225e-05	0.00488833
FAT3	1560490_at	-1.59958	1.91992e-05	0.00488833
GBP1	202270_at	1.37659	1.93486e-05	0.0048976
FLI1	204236_at	1.77421	2.01783e-05	0.00506077
NA	235183_at	-1.5703	2.01162e-05	0.00506077
GIMAP2	232024_at	1.57349	2.03358e-05	0.00507699
PPM1K	240050_s_at	1.21053	2.05108e-05	0.00509739
IL18R1	206618_at	1.32571	2.10887e-05	0.00521731
ACKR4	220351_at	1.94795	2.1223e-05	0.00522687
ZFYVE26	37943_at	1.152	2.15943e-05	0.00529446
HLA-G	210514_x_at	1.33346	2.19009e-05	0.00534568
NA	1561595_x_at	1.5773	2.27613e-05	0.00552274
2014-03-04	230112_at	1.34546	2.29829e-05	0.00552274
HIST2H2AA3	218279_s_at	1.58384	2.3068e-05	0.00552274
ASS1	207076_s_at	-1.47694	2.31013e-05	0.00552274
HAVCR2	235458_at	-1.8571	2.31314e-05	0.00552274
NA	201601_x_at	2.35455	2.34828e-05	0.00558227
KCNJ8	205304_s_at	-1.48592	2.43936e-05	0.00577367
STAT1	AFFX-HUMISGF3A/M97935_MB_at	1.70899	2.4578e-05	0.00579224
S100A3	206027_at	-1.26033	2.48241e-05	0.00582355
LEPR	211354_s_at	-1.35702	2.49238e-05	0.00582355
ETV7	221680_s_at	1.598	2.50761e-05	0.00583419
ADRB1	229309_at	1.78336	2.57015e-05	0.00595436
HLA-F	221875_x_at	1.44747	2.6165e-05	0.00599782
ACPL2	226925_at	-1.45983	2.62373e-05	0.00599782
CLDN2	223509_at	-1.95755	2.62441e-05	0.00599782
TAPSAR1	1555853_at	1.22065	2.63279e-05	0.00599782
PARP14	232610_at	1.60682	2.66798e-05	0.00605277
CNTN6	207195_at	1.23394	2.6801e-05	0.00605514
HLA-G	211530_x_at	1.32337	2.70709e-05	0.00609094
NA	217544_at	1.37257	2.72164e-05	0.00609859
HCG26	214186_s_at	1.42937	2.76717e-05	0.0061753
NA	208527_x_at	1.31125	2.79935e-05	0.00622173
NOVA1	205794_s_at	1.42929	2.81228e-05	0.00622515
OAS2	206553_at	1.94316	2.89348e-05	0.00637908
NA	223870_at	1.96953	3.01359e-05	0.00661718
CELF2	227178_at	1.48764	3.02672e-05	0.00661944
WDR72	227174_at	-1.86874	3.05246e-05	0.00664913
FILIP1	231945_at	-1.16349	3.14462e-05	0.0068227
IL7R	205798_at	1.37447	3.1923e-05	0.00689877
NA	208490_x_at	1.51419	3.21795e-05	0.00692351
SLC44A1	228486_at	1.21973	3.22907e-05	0.00692351
SCN3A	210432_s_at	1.59323	3.24827e-05	0.00693748
ZC3HAV1	220104_at	1.23868	3.28346e-05	0.0069639
COL5A2	221729_at	1.52774	3.28612e-05	0.0069639
PILRA	222218_s_at	-1.34042	3.30609e-05	0.00697917
KLRC3	207723_s_at	1.61543	3.52565e-05	0.00741404
TLR4	232068_s_at	1.18538	3.58057e-05	0.00748907
TRANK1	213261_at	1.4978	3.58873e-05	0.00748907
PTGS2	204748_at	1.37878	3.62055e-05	0.00749141
IFIT5	203596_s_at	1.32991	3.63282e-05	0.00749141
AR	226197_at	-1.63395	3.64103e-05	0.00749141
HIST1H2BK	209806_at	1.32467	3.64466e-05	0.00749141
IGFL1	239430_at	1.37556	3.69979e-05	0.00757626
MT1M	217546_at	1.18047	3.73633e-05	0.00762252
NCALD	210387_at	1.88909	3.76904e-05	0.00765904
DKK1	204602_at	1.64018	3.79867e-05	0.00765904
PLCH1	214745_at	1.41607	3.80446e-05	0.00765904
SUSD4	219389_at	-1.63717	3.8221e-05	0.00765904
BTN3A2	212613_at	1.08311	3.82426e-05	0.00765904
NA	229623_at	-1.10283	3.88298e-05	0.00774824
PRKAR2B	203680_at	-1.70298	3.92175e-05	0.00779715
SP110	209762_x_at	1.21032	3.97661e-05	0.00781813
NA	244044_at	1.10463	3.97062e-05	0.00781813
CEACAM1	206576_s_at	2.04572	3.97464e-05	0.00781813
NA	1561894_at	1.17134	3.9943e-05	0.00781813
IGFBP1	205302_at	-1.53556	4.0038e-05	0.00781813
MRAP2	227226_at	-1.19149	4.02604e-05	0.00783359
STAT1	AFFX-HUMISGF3A/M97935_MA_at	1.20325	4.09052e-05	0.00793082
ESAM	225369_at	1.47345	4.10636e-05	0.0079334
CPXM1	227860_at	-1.30597	4.21749e-05	0.00809743
NEGR1	229461_x_at	-1.4308	4.22088e-05	0.00809743
DCLK1	230962_at	-1.9522	4.40773e-05	0.00842631
NA	243252_at	1.14787	4.60419e-05	0.00877122
SYT1	203999_at	1.5864	4.63148e-05	0.00879258
LIN52	228583_at	1.27175	4.64924e-05	0.00879575
GCNT2	211020_at	1.23373	4.76985e-05	0.0088225
HIST1H2BH	208546_x_at	1.43368	4.68755e-05	0.0088225
P4HA3	228703_at	-1.3998	4.70956e-05	0.0088225
DDO	222134_at	1.14918	4.71387e-05	0.0088225
FYB	227266_s_at	1.42241	4.73082e-05	0.0088225
CLU	222043_at	1.68792	4.75247e-05	0.0088225
NRXN3	229649_at	-1.24677	4.77633e-05	0.0088225
SERPINE1	1568765_at	-1.60904	4.79736e-05	0.0088315
NA	1565915_at	2.03204	4.99916e-05	0.00917211
MCM6	238977_at	-1.14094	5.1079e-05	0.00924749
CMTM4	224998_at	-1.36408	5.06234e-05	0.00924749
NA	243576_at	1.2513	5.08944e-05	0.00924749
NA	232406_at	-1.31454	5.09377e-05	0.00924749
GBP1	202269_x_at	1.2788	5.13388e-05	0.00926385
TRIM14	203148_s_at	1.41669	5.16733e-05	0.00929354
IGF2BP3	216493_s_at	1.11852	5.18883e-05	0.00930161
MKI67	212020_s_at	-1.7683	5.20813e-05	0.0093057
PTPRR	210675_s_at	1.20001	5.24665e-05	0.00934399
NRP2	223510_at	-1.75481	5.3437e-05	0.00948473
TNPO1	1556116_s_at	-1.14563	5.36037e-05	0.00948473
ABL2	206411_s_at	1.07247	5.46001e-05	0.00962988
GCNT2	230788_at	1.10121	5.55068e-05	0.00967421
FNIP2	226460_at	1.31256	5.51803e-05	0.00967421
NA	215779_s_at	1.76066	5.53698e-05	0.00967421
NRXN3	205795_at	-1.39504	5.57341e-05	0.00967421
C14orf132	218820_at	-1.15426	5.57362e-05	0.00967421
MAOB	204041_at	-1.33186	5.60909e-05	0.00970497
HLA-J	217436_x_at	1.16342	5.6795e-05	0.00979579
NA	1556216_s_at	-1.06763	5.85711e-05	0.0100704
HIST1H2BD	222067_x_at	1.16805	5.9068e-05	0.010124
ADAMTS5	1558636_s_at	-1.45112	5.97245e-05	0.0102018
LINC01021	1557765_at	2.5303	6.0058e-05	0.0102018
NPL	221210_s_at	1.50813	6.00818e-05	0.0102018
HLA-B	209140_x_at	1.16899	6.23215e-05	0.0105168
NA	215388_s_at	1.17989	6.21935e-05	0.0105168
LPAR3	231192_at	-1.37762	6.32125e-05	0.0106062
TMEM126B	1554537_at	1.28809	6.32397e-05	0.0106062
SCML1	218793_s_at	1.07576	6.35184e-05	0.0106204
APOL3	221087_s_at	1.43685	6.59444e-05	0.010959
NRP2	219367_s_at	-1.89582	6.58789e-05	0.010959
FBN2	203184_at	-1.50638	6.63915e-05	0.0109999
HLA-B	208729_x_at	1.20435	6.73747e-05	0.0110955
MFAP5	213764_s_at	1.639	6.72314e-05	0.0110955
TLR4	221060_s_at	1.12861	6.85428e-05	0.0112318
EFEMP1	201842_s_at	-1.43923	6.86132e-05	0.0112318
GDA	1569555_at	-1.3118	6.97742e-05	0.0113878
NA	207356_at	-1.18251	7.07702e-05	0.011516
IL7R	226218_at	1.32053	7.16582e-05	0.0116258
TRIM21	204804_at	1.04396	7.22981e-05	0.011695
PSMB9	204279_at	1.52594	7.35308e-05	0.0117553
SERPINA3	202376_at	-1.445	7.34351e-05	0.0117553
RASGRP3	205801_s_at	1.25553	7.32601e-05	0.0117553
LOC151760	1564838_a_at	1.42711	7.33225e-05	0.0117553
NA	239574_at	-1.70268	7.39326e-05	0.011785
RP11-75N4.2	1556834_at	1.06068	7.43327e-05	0.0118144
NID1	202007_at	-1.21965	7.54362e-05	0.011955
NA	221261_x_at	-1.43483	7.58268e-05	0.0119822
C1orf85	1558693_s_at	1.02896	7.70471e-05	0.0121399
ENPP3	232737_s_at	1.73806	7.73655e-05	0.0121551
COL1A1	202311_s_at	-1.40326	7.78018e-05	0.0121564
PITPNM3	230076_at	-1.22155	7.78188e-05	0.0121564
BNC2	238478_at	-1.24159	7.8513e-05	0.0122036
ESYT2	1555830_s_at	1.14658	7.85672e-05	0.0122036
CRIP1	205081_at	-1.71035	7.90274e-05	0.0122129
HSD17B3	206985_at	1.23328	7.94902e-05	0.0122129
OLAH	233126_s_at	1.93759	7.94918e-05	0.0122129
ALDH3A2	202054_s_at	1.31236	7.95204e-05	0.0122129
MCOLN3	229797_at	-1.0722	8.03621e-05	0.0123076
ZFYVE26	213073_at	1.03042	8.0735e-05	0.0123301
NAV3	1562234_a_at	1.03062	8.10913e-05	0.0123501
UBN2	225445_at	1.08869	8.21235e-05	0.0124572
C4orf32	227856_at	-1.17428	8.22506e-05	0.0124572
NA	226397_s_at	1.28207	8.39899e-05	0.0126855
NAV3	1552658_a_at	1.08433	8.45308e-05	0.012732
NA	242481_at	1.11512	8.51006e-05	0.0127826
COL12A1	231766_s_at	-1.32906	8.5337e-05	0.012783
EIF2AK2	242898_at	1.07534	8.64783e-05	0.0127949
PARP9	227807_at	1.47881	8.85466e-05	0.0127949
SP110	208012_x_at	1.18671	8.9629e-05	0.0127949
HHIP	1556037_s_at	-1.73794	8.62199e-05	0.0127949
ARMC4	223794_at	-1.64794	8.63375e-05	0.0127949
CSAG3	220445_s_at	1.46614	8.66457e-05	0.0127949
LAMA3	1568879_a_at	-1.45131	8.68154e-05	0.0127949
NA	242058_at	1.05024	8.76113e-05	0.0127949
CHDH	229954_at	-1.64764	8.77687e-05	0.0127949
CPVL	208146_s_at	1.15888	8.82424e-05	0.0127949
FAM26E	232217_at	1.1062	8.8292e-05	0.0127949
OLAH	222945_x_at	2.5315	8.83111e-05	0.0127949
OLFML3	218162_at	1.11632	8.8594e-05	0.0127949
NA	242878_at	1.23164	8.89717e-05	0.0127949
PEG10	212092_at	-1.82258	8.93118e-05	0.0127949
HIST1H2BD	209911_x_at	1.26866	8.93227e-05	0.0127949
AQP1	207542_s_at	-1.79138	8.94057e-05	0.0127949
IQGAP3	229538_s_at	-1.59343	8.94842e-05	0.0127949
TRIM69	229037_at	1.24682	9.09013e-05	0.0129428
LMCD1	242767_at	-1.42782	9.15124e-05	0.012996
TYMP	217497_at	1.2367	9.29516e-05	0.0131661
FAM111B	1557128_at	-1.07567	9.37448e-05	0.0132326
NT5C3A	223298_s_at	1.27475	9.3905e-05	0.0132326
C8orf31	1552793_at	1.0107	9.54056e-05	0.0134095
PARP14	224701_at	1.04468	9.66054e-05	0.0135433
OSMR	205729_at	1.06901	9.70851e-05	0.0135758
IL17RB	224156_x_at	-1.71147	9.80428e-05	0.0136569
LCP1	208885_at	1.74597	9.81648e-05	0.0136569
NA	228560_at	-1.48371	9.85643e-05	0.0136777
HLA-B	211911_x_at	1.2	0.00010042	0.0137063
RNF213	225931_s_at	1.1639	0.000100044	0.0137063
RNF213	225929_s_at	1.0282	0.000100205	0.0137063
VSTM4	235471_at	-1.44677	9.96289e-05	0.0137063
FILIP1	1556325_at	-1.46375	9.96381e-05	0.0137063
SOCS2	203372_s_at	-1.22762	9.99153e-05	0.0137063
ISL1	206104_at	1.08761	0.000100736	0.0137063
ANGPTL1	231773_at	1.68459	0.000100926	0.0137063
NEGR1	1553194_at	-1.20289	0.000101026	0.0137063
EMP2	225079_at	-1.58286	0.000101972	0.0138002
ENPP2	209392_at	-1.1872	0.000102647	0.0138574
SLC25A6	212085_at	-1.02376	0.000103321	0.0138825
MFAP5	209758_s_at	1.78861	0.000103341	0.0138825
APH1B	226358_at	1.29274	0.000105486	0.014136
NA	242366_at	-1.08103	0.000106828	0.0142808
NA	222877_at	-1.89803	0.000107454	0.0143013
NA	230729_at	-1.07272	0.000107505	0.0143013
PARP12	218543_s_at	1.19813	0.000108462	0.0143335
DCLK1	215303_at	-2.32316	0.000108136	0.0143335
SERPINA1	202833_s_at	-1.20184	0.000108533	0.0143335
GMNN	218350_s_at	-1.24082	0.000109635	0.0144383
NA	239678_at	1.11874	0.000109868	0.0144383
NA	227909_at	-1.09543	0.00011012	0.0144383
ZNF124	206928_at	-1.08488	0.00011053	0.0144575
LGALS3BP	200923_at	1.03213	0.000111445	0.0144978
SOX6	227498_at	1.31155	0.000111543	0.0144978
TAGLN3	204743_at	-1.11726	0.000111634	0.0144978
DBT	205371_s_at	1.02243	0.000112519	0.0145781
DCP2	235258_at	1.15022	0.000113249	0.0146035
DNAJB9	202843_at	1.08363	0.000113093	0.0146035
C2orf88	228195_at	-1.73338	0.000114329	0.0146923
SP100	202863_at	0.999027	0.000114702	0.0146923
SEMA5A	213169_at	-1.14203	0.000114744	0.0146923
B3GALTL	227100_at	0.999058	0.000115161	0.0147019
EMP2	225078_at	-1.33093	0.000115356	0.0147019
WNT5A	213425_at	-1.25725	0.000118295	0.0150302
FUT8-AS1	236835_at	-1.09738	0.000118482	0.0150302
PPM1K	242752_at	1.07992	0.000119856	0.0151632
NA	227061_at	-1.33186	0.000120085	0.0151632
NA	1559462_at	1.67368	0.000120835	0.0152227
FLJ32255	235292_at	1.31862	0.000121189	0.0152322
IFIH1	216020_at	1.22117	0.000122269	0.0153327
FAM186A	216595_at	-1.16502	0.000122966	0.0153848
CRTAC1	221204_s_at	-1.14857	0.000123596	0.0154283
ARL6	223735_at	1.11694	0.000123983	0.0154342
CA12	203963_at	-1.0594	0.000124208	0.0154342
CALCRL	206331_at	1.06265	0.0001247	0.0154593
CDKN3	1555758_a_at	-1.55184	0.000124975	0.0154593
NA	236287_at	-1.18554	0.00012633	0.0155917
PATL2	230753_at	1.19003	0.000126662	0.0155973
NA	229490_s_at	-1.58025	0.000127022	0.0155992
TERF2	203611_at	-1.11389	0.000127247	0.0155992
UGT3A1	235904_at	-1.38809	0.00012864	0.0157105
C1orf85	225401_at	0.991575	0.00012873	0.0157105
MTF2	209704_at	1.0267	0.000129523	0.0157721
HLA-C	211799_x_at	1.10394	0.000130312	0.0158272
CYP4V2	228391_at	0.941931	0.000130555	0.0158272
TNFRSF9	207536_s_at	-1.38299	0.000131003	0.0158464
LOC151760	1564837_at	1.68829	0.000131698	0.0158953
RNF213	233880_at	1.26475	0.000132912	0.0160065
IGFBP5	1555997_s_at	-1.3594	0.000134167	0.0161222
NA	203924_at	-1.46711	0.000135476	0.0162437
CACNA1D	1555993_at	-1.52629	0.000136228	0.0162982
AFF3	227198_at	-1.37835	0.000137109	0.0163143
CYTH1	202880_s_at	0.984672	0.000137727	0.0163143
RP11-425I13.3	1556736_at	1.27378	0.000137861	0.0163143
KPNA5	229317_at	1.10796	0.00013802	0.0163143
ARHGAP24	230803_s_at	1.32371	0.000138218	0.0163143
NA	1556385_at	-1.02051	0.000138562	0.0163143
ABCC4	243928_s_at	-0.94257	0.000138631	0.0163143
DOK5	214844_s_at	-1.2044	0.00013875	0.0163143
EHD3	218935_at	-1.01786	0.000140317	0.0164532
COCH	205229_s_at	-1.39527	0.000140533	0.0164532
CD74	1567628_at	1.10232	0.000141469	0.0165274
NID1	202008_s_at	-1.03633	0.000143125	0.0166413
EGF	206254_at	0.958548	0.000143258	0.0166413
NA	220038_at	1.01333	0.00014338	0.0166413
NPR3	219789_at	-1.52267	0.000143661	0.0166413
CYYR1	228665_at	-1.1515	0.000145366	0.0167988
GUCA1C	233902_at	-1.44583	0.000145635	0.0167988
ADAMTS5	229357_at	-1.16533	0.00014646	0.0168408
NA	1562098_at	-1.09163	0.000146616	0.0168408
SERPINI1	205352_at	1.08228	0.000147578	0.0169158
CHN2	213385_at	1.30269	0.00014952	0.0171025
FIBIN	226769_at	-1.6695	0.000150173	0.0171413
MANEA	1555227_a_at	1.15843	0.000150844	0.0171821
NA	232035_at	1.4381	0.00015203	0.0172789
KIF14	236641_at	-1.34534	0.000152326	0.0172789
TNFSF18	221371_at	1.42536	0.000154252	0.0174611
SOX6	227497_at	1.11045	0.000155361	0.0175504
PFKFB2	209992_at	1.22635	0.00015626	0.0176155
TAGAP	229723_at	1.41469	0.00015715	0.0176794
NA	236678_at	-1.30516	0.000157722	0.0176901
MRPS18C	220103_s_at	-1.0918	0.000157893	0.0176901
FGFR3	204379_s_at	-1.85262	0.000158549	0.0177274
DDX58	242961_x_at	1.2316	0.000159033	0.0177452
GBP5	229625_at	1.23193	0.000161196	0.0178446
DTX3L	225415_at	0.96177	0.000160681	0.0178446
PAG1	225622_at	1.28523	0.000160733	0.0178446
MLPH	218211_s_at	-1.11484	0.000161229	0.0178446
ZNF501	1562386_s_at	1.28111	0.000163833	0.0180961
LGMN	201212_at	0.936137	0.000164919	0.0181793
COL12A1	234951_s_at	-1.26644	0.000166251	0.0182893
NA	230082_at	0.938504	0.000167115	0.0183474
NEGR1	243357_at	-1.23655	0.000168995	0.0185167
CFTR	205043_at	-1.27734	0.000170173	0.0186084
DLL1	224215_s_at	1.17406	0.000170619	0.0186199
HIST1H1C	209398_at	1.28937	0.000172039	0.0187375
MMP2	201069_at	1.12963	0.000172833	0.0187656
CCNB3	231481_at	1.22623	0.000172983	0.0187656
TCF19	223274_at	-1.02588	0.000173789	0.0188157
TPP1	200742_s_at	0.999943	0.000175257	0.0189371
SLC12A2	204404_at	-1.38205	0.000175743	0.0189522
NA	1556111_s_at	-1.15225	0.0001763	0.0189748
NA	215078_at	1.1326	0.000179051	0.019233
PEG10	212094_at	-1.42924	0.000180268	0.0193053
DHFR	48808_at	-0.962959	0.00018043	0.0193053
GALNT1	201723_s_at	-1.20792	0.0001814	0.0193244
NUPL1	204435_at	0.986583	0.000181664	0.0193244
TRIM73	1554250_s_at	1.10192	0.000181669	0.0193244
CFI	1555564_a_at	1.19791	0.000182075	0.01933
NA	229879_at	1.03336	0.000187276	0.0198436
IL1RAP	205227_at	1.15121	0.000187948	0.0198764
TRPC4	224219_s_at	1.40296	0.000190128	0.020068
GBP5	238581_at	1.52283	0.000190652	0.0200846
SOX11	204914_s_at	-1.2045	0.00019105	0.0200878
DEPDC1	235545_at	-1.70688	0.000191518	0.0200984
NA	222659_at	-0.985565	0.000192791	0.0201932
HELZ2	232517_s_at	1.01665	0.000193224	0.0201999
NEDD9	202150_s_at	-1.37371	0.000194665	0.0202946
FNIP2	1569352_at	1.16344	0.000194873	0.0202946
NCK1	204725_s_at	1.07868	0.000195337	0.0203043
IMPDH2	201892_s_at	-0.983838	0.000195786	0.0203124
SERPING1	200986_at	0.977041	0.000196659	0.0203643
SLC25A34	1559977_a_at	1.0804	0.000197078	0.0203691
NA	1556110_at	-0.945415	0.000198434	0.0204705
PRKCE	226101_at	1.313	0.000199196	0.0205104
IRF7	208436_s_at	1.31308	0.000201715	0.0207308
NA	204820_s_at	1.04139	0.000203388	0.0208635
KCTD15	222664_at	-1.43269	0.000204758	0.0209647
LINC00472	220324_at	0.923609	0.000207014	0.0211561
COL1A1	202310_s_at	-1.54134	0.000207567	0.021173
EPG5	236108_at	1.10424	0.000210512	0.0214334
CASP4	213596_at	0.99408	0.000212189	0.021564
HLA-G	211528_x_at	1.03165	0.000212871	0.0215932
SLC22A2	207429_at	-1.25158	0.000214419	0.0217099
ZNF542	239250_at	1.0167	0.000218026	0.0220088
NA	236683_at	0.932173	0.000218176	0.0220088
ERGIC2	226418_at	1.13813	0.000219447	0.0220963
DEPDC1	220295_x_at	-1.47785	0.000224222	0.0225356
GLO1	200681_at	-1.03679	0.000225354	0.0226078
APOL6	241869_at	1.0395	0.00022732	0.0227632
RBPMS2	228802_at	-1.10518	0.000227786	0.0227682
WDR11-AS1	1562831_a_at	1.06548	0.000229636	0.02289
NEDD9	202149_at	-1.07313	0.000229842	0.02289
TAF7L	220325_at	1.44804	0.000232265	0.0230893
HLA-G	211529_x_at	1.01162	0.000234646	0.0232836
SPCS2	243570_at	0.908165	0.000235678	0.0233436
SMAD9	227719_at	-1.06716	0.000236204	0.0233534
GNG2	224964_s_at	-1.41106	0.000237152	0.0234048
HPD	206024_at	-1.19899	0.000238064	0.0234129
SECTM1	213716_s_at	1.31937	0.00023809	0.0234129
SLC7A11	217678_at	1.45499	0.000238712	0.0234319
SCPEP1	218217_at	1.01297	0.000241526	0.0236657
ZNF781	1552785_at	1.47926	0.000242179	0.0236872
KPNA5	227934_at	0.984538	0.000244381	0.023848
NA	1563076_x_at	1.17005	0.000244878	0.023848
NA	223313_s_at	-1.41458	0.000245132	0.023848
PCDH17	228863_at	1.49083	0.000245639	0.0238549
TLE4	233575_s_at	0.976117	0.000246761	0.0239214
CASC5	1552680_a_at	-1.46023	0.000248351	0.0240329
NA	229814_at	-1.02437	0.000253221	0.0244609
TFDP2	203589_s_at	0.922895	0.00025457	0.0245478
MYEOV	227342_s_at	1.08578	0.000255151	0.0245606
GNG2	224965_at	-1.17596	0.000256504	0.0246314
MMP10	205680_at	-1.00491	0.000256789	0.0246314
KIAA1462	213316_at	-1.04038	0.000258309	0.0247339
STAT2	205170_at	0.951597	0.000271702	0.0259547
TROAP	1568596_a_at	-1.07062	0.000272008	0.0259547
PILRA	219788_at	-1.11102	0.000272539	0.0259601
RP2	205191_at	1.06011	0.000276001	0.0262441
FNIP2	225922_at	1.63727	0.000279264	0.0265082
SELPLG	209879_at	0.862554	0.000280294	0.0265228
EPM2A	210870_s_at	1.00465	0.00028043	0.0265228
B3GALTL	227083_at	1.00866	0.000280872	0.0265228
TOP2A	201292_at	-1.84712	0.000281382	0.0265251
CCNL1	241495_at	0.924571	0.000283145	0.0266453
TRPA1	217590_s_at	-0.876641	0.000284519	0.0266886
RARRES3	204070_at	0.895831	0.000284581	0.0266886
TMEM161B	227861_at	0.920034	0.000285437	0.026723
MAB21L3	1553333_at	-1.20563	0.000286889	0.0267354
RAB3B	242629_at	-1.01302	0.00028695	0.0267354
AGR2	209173_at	-1.1052	0.000287251	0.0267354
NOTCH3	203238_s_at	-0.959998	0.000287524	0.0267354
NRN1	218625_at	1.20512	0.000290315	0.026949
PDCD1LG2	224399_at	1.28331	0.000291955	0.0270405
C1orf186	230381_at	-1.01255	0.00029229	0.0270405
NT5DC2	218051_s_at	-0.960958	0.000292963	0.027057
FNIP2	225924_at	0.9307	0.00029387	0.0270881
OSTM1	235197_s_at	0.994998	0.000294291	0.0270881
NA	235895_at	-0.955905	0.000295938	0.0271683
CFI	203854_at	1.04622	0.000296156	0.0271683
[truncated: 2,494 more rows]
